# Supplementary material for: Specific 3-O-sulfated heparan sulfate domains regulate salivary gland basement membrane metabolism and epithelial differentiation
Source: Nat Commun. 2024 Aug 31;15:7584. doi: 10.1038/s41467-024-51862-0 (PMC11365954; doi:10.1038/s41467-024-51862-0)
Supplement: Supplementary file 4 — Supplementary Data 1 [file 41467_2024_51862_MOESM4_ESM.xlsx]

## Sheet: DEGS
DEGs from Male DKO SMGS					DEGS from female DKO SMGs					Common DEGs in male and female DKO SMGs
Gene	Log2 FC	Adjusted p Value			Gene	Log2 FC	Adjusted p Value			Female DKO	Male DKO	Common		Increased common DEGS		Decreased common DEGS
Tspan6	-1.86683	1.15674e-13			Klk1b4	0.999472	1.38501e-30			Gm12288	Hs3st3a1	Klk1b4		Pycr1		Cbx7
Acta1	3.65301	6.3261e-09			Gm12288	-2.28441	2.07148e-23			Kcns3	Tspan6	Klk1b24		Creb3l1		1700028J19Rik
Tpm2	1.08991	2.62237e-08			Klk1b24	1.0863	2.31889e-19			Mucl1	Acta1	Agt		Tsta3		Klk1b27
Ceacam10	-1.94887	3.5096e-08			Agt	-1.1322	3.7093e-19			Slc1a4	Ceacam10	Klk1b21		Gucy2c		Klk1b24
tg_Neo	-7.30029	9.67993e-08			Klk1b21	0.912314	2.23673e-12			Chn2	tg_Neo	Klk1b3		Slc38a1		Klk1b16
A830018L16Rik	-1.83753	8.94255e-07			Klk1b3	0.86721	1.22847e-10			H2-Aa	A830018L16Rik	Ngf		Slc1a3		Klk1b21
Hs3st3b1	2.11835	9.35947e-07			Ngf	0.843643	1.22847e-10			Hbb-bs	Hs3st3b1	Klk1b5		Gnmt		Klk1b4
Gm826	2.15045	9.78988e-07			Kcns3	1.45181	6.47808e-10			Maf	Hp	Klk1b22		Slc2a5		Klk1b3
Creb3l4	-1.37541	1.71186e-06			Klk1b5	0.648146	1.25404e-09			Agr2	6330410L21Rik	Klk1b26		Ttc25		Klk1b9
Hp	0.92283	3.34263e-06			Mucl1	-1.41356	1.5692e-09			Gm12888	Suco	Klk1b16		Azgp1		Klk1b1
6330410L21Rik	2.23772	3.41428e-06			Klk1b22	0.859745	7.39075e-09			Gbp9	Cgref1	Azgp1		Rnaseh2b		Klk1b22
Suco	1.65003	3.84239e-06			Klk1b26	0.749546	7.39075e-09			Spns2	Cyp2b10	Cnn1		Ergic1		Klk1b8
Cgref1	-1.51797	8.71226e-06			Slc1a4	-1.16532	7.39075e-09			Smco4	Tgfb2	Acta2		Vldlr		Klk1b11
Cyp2b10	1.8085	8.71226e-06			Klk1b16	0.860737	9.14432e-09			Gm25911	Klk1b10-ps	Myh11		Aldh18a1		Klk1b5
Pde3b	-2.50045	8.71226e-06			Azgp1	-1.13239	4.07075e-08			H2-D1	Tspan11	Tagln		Slc3a2		Klk1b26
Tgfb2	1.03366	8.71226e-06			Chn2	-1.217	5.64637e-08			Ifi47	Actg2	Synm		Sardh		Mkl2
Klk1b10-ps	2.94675	8.71226e-06			H2-Aa	1.08617	5.76818e-08			Hmgb1-ps3	Susd2	Postn		Dleu7		Egf
Psat1	-1.87286	1.46561e-05			Cnn1	0.877096	9.14686e-08			Ighv1-7	P2ry14	Flna		Ttc7b		Serpinb6a
Tspan11	1.46293	1.46561e-05			Acta2	0.690653	1.36222e-07			Zbtb16	Vil1	Slc3a2		Shmt2		Ngf
Dleu7	-2.76377	1.46561e-05			Myh11	0.688783	2.795e-07			Ighv1-9	Cpe	Coro2a		Psat1		Ly6e
Tagln	1.47399	1.70933e-05			Hbb-bs	-1.00203	2.84433e-07			Hba-a2	Car13	Mylk		Slc7a5		Man1a
Gucy2c	-1.7094	1.70933e-05			Maf	0.988035	3.90105e-07			Hba-a1	Lgals3	Egf		Pik3c2g		Man2b1
Actg2	2.02743	2.04574e-05			Agr2	-0.941568	3.94763e-07			Cd74	Gadd45a	Klk1b11		Unc5a		Cpq
Susd2	-1.00703	2.16714e-05			Gm12888	1.11381	9.60799e-07			Cxcl9	Pyroxd2	Aldh18a1		Gjb1		Cbx6
Aldh1l2	-1.22354	2.58128e-05			Gbp9	1.23158	1.23107e-06			Fgl2	Fgf9	Tpm2		Tspan13		Atp13a5
P2ry14	1.41299	2.60162e-05			Tagln	0.729274	1.6089e-06			Apobec3	Mctp2	Pik3c2g		Aldh1l2		Postn
Snph	-2.58331	3.33382e-05			Spns2	-0.673775	1.86414e-06			Tgtp2	Ppp1r14d	Klk1b8		Adm2		Ppp1r12a
Vil1	-1.6679	3.42185e-05			Synm	0.896169	1.86414e-06			Atp10d	Cst6	Klk1b1		Slc7a1		Myl9
Cpe	1.01091	3.75546e-05			Postn	0.771502	1.87878e-06			Hbb-bt	Serpinb1a	Slc7a1		Slc6a9		Tpm2
Car13	1.30989	3.90226e-05			Smco4	-0.68918	2.07148e-06			H2-Ab1	Fbxw7	Klk1b27		Ifrd1		Mylk
Lgals3	1.00167	4.07301e-05			Flna	0.613192	4.49266e-06			Engase	Myo15	Slc38a1		Copz2		Myh11
Gadd45a	1.89881	4.42259e-05			Gm25911	-1.09234	5.07004e-06			Gbp3	Psg17	Myl9		Agt		Krt14
Pyroxd2	1.28718	4.4675e-05			Slc3a2	-0.921202	9.45241e-06			Itga8	Acsm1	Creb3l1		Rab26		Cnn1
Fgf9	1.464	5.05296e-05			Coro2a	0.697756	1.36165e-05			Arhgap15	Fa2h	Prss23		Fbp2		Acta2
Mctp2	0.970998	5.05687e-05			Mylk	0.694312	1.48255e-05			Kit	Slc16a6	Gpt2		Snph		Tagln
Myl9	1.01207	5.05687e-05			Egf	0.637169	1.6401e-05			Fam46a	Camk2d	Unc5a		Gpt2		Prss23
Ppp1r14d	1.29192	5.35513e-05			Klk1b11	0.572224	2.29469e-05			Clca2	Sfxn3	Klk1b9		Bcat2		Lama2
Sardh	-1.25009	5.44492e-05			Aldh18a1	-0.719169	2.66093e-05			Sesn2	Snhg11	Adm2		Nudt22		Bgn
Cst6	1.83827	5.51483e-05			H2-D1	0.793839	2.66093e-05			Ighv1-26	Grb14	Cdon		Rab3d		Fstl1
Serpinb1a	1.24627	5.51483e-05			Ifi47	1.13487	2.8346e-05			Igkv4-72	Fmod	Slc6a9		Atp13a2		Itgb3
Fbxw7	1.13417	6.2085e-05			Hmgb1-ps3	-1.061	3.5206e-05			Mrc1	Trim16	Cbx7		Slc1a5		Flna
Myo15	1.58042	7.52409e-05			Ighv1-7	1.01691	3.62729e-05			Ms4a6b	Crisp3	Nudt22		Creb3l4		Mgp
Psg17	-1.38174	7.60305e-05			Tpm2	0.594313	3.62729e-05			Abca9	Pdgfa	Oit1		Sphk1		Ggt1
Frmpd1os	-2.61266	7.60305e-05			Zbtb16	0.85291	4.3585e-05			Qsox1	Bcl2l14	Lama2		Kcnn4		Synm
Acsm1	1.11065	7.74212e-05			Ighv1-9	1.04942	4.44809e-05			Gimap3	Sc5d	Serpinb6a		Tcn2		Synpo2
Slco3a1	1.75755	8.57403e-05			Pik3c2g	-1.01235	4.44809e-05			Ciita	Snx21	Pycr1		Cd82		Slco3a1
Myh11	1.06041	8.64035e-05			Hba-a2	-1.03635	4.99497e-05			Itga4	Thbs1	Bcat2		Oit1		Coro2a
Fa2h	1.07155	9.20017e-05			Hba-a1	-0.929484	5.62292e-05			Slc26a6	Ngfr	Shmt2		Ppp1r1b		Sp110
Slc16a6	1.3456	0.000106683			Cd74	0.797088	8.57904e-05			Hist1h1c	Lcn2	Pde3b		Lrrc26		Mafb
Postn	1.24314	0.000114634			Cxcl9	0.994066	0.000106207			Klf6	Elovl7	Sp110		Abhd17a		Irf8
Camk2d	1.37152	0.000114634			Klk1b8	0.793241	0.000108286			Trp53inp1	Rph3al	Ttc25		Cdon		Tm6sf1
Sfxn3	1.15834	0.000117259			Klk1b1	0.708405	0.00011017			H2-Q4	Atp4a	Tspan13		Adtrp		Gm10032
Snhg11	1.4432	0.000118631			Fgl2	0.990209	0.000161652			Fkbp5	Prmt2	Creb3l4		Syne4		Gm826
Grb14	1.57962	0.0001196			Apobec3	0.809534	0.000188407			Mpeg1	Kcnmb1	Itgb3		Pds5a		B3gnt5
Fmod	0.92421	0.000122521			Slc7a1	-0.681913	0.000188407			mt-Nd2	Snap23	Ly6e		Frmpd1os		Cdh11
Trim16	0.961588	0.000128369			Tgtp2	1.03272	0.000254553			Serpinb6b	Pithd1	Slc7a5		Pde3b
Crisp3	1.6767	0.000134298			Atp10d	0.754029	0.000262526			Nebl	Ablim1	Man1a
Pdgfa	0.695446	0.000149649			Hbb-bt	-0.910918	0.000264927			Nlrc3	Gm16026	Lrrc26
Mylk	1.33544	0.000154736			H2-Ab1	0.836742	0.000288749			Ccr2	S100a1	Snph
Bcl2l14	1.33619	0.000158676			Klk1b27	0.623844	0.000288749			Rars	Sema3c	Tcn2
Sc5d	1.16849	0.000169903			Slc38a1	-0.411965	0.000312426			Rasd2	Shisa4	Syne4
Cnn1	1.34988	0.000179053			Engase	-0.643154	0.000364859			Arhgef19	Duoxa2	Atp13a2
Snx21	0.710408	0.000204596			Gbp3	1.00305	0.000418789			Gm26191	Fam69a	Ttc7b
Thbs1	1.68959	0.000209059			Myl9	0.526469	0.000428146			Notch1	Fam161a	Sardh
Ngfr	1.27411	0.000233817			Itga8	0.715708	0.000428545			Gm4951	St3gal1	Vldlr
Lcn2	2.5612	0.000233817			Arhgap15	0.979732	0.000449842			Adcy7	Gm10687	Frmpd1os
Elovl7	0.957645	0.000259438			Kit	0.569493	0.000449842			Cd8a	Slc6a14	Ifrd1
Rph3al	1.07083	0.000295287			Fam46a	0.565707	0.000459121			Emr1	St3gal5	Cbx6
Acta2	1.07388	0.000295498			Clca2	0.96885	0.00047974			C1s1	Gatsl3	Krt14
Serpinb6a	1.19564	0.000302828			Sesn2	-0.884129	0.000483777			Cp	Rbbp7	Gm826
Atp4a	1.30937	0.000308248			Creb3l1	-0.533224	0.00048809			Epha2	Prlr	Bgn
Prmt2	0.716377	0.000327479			Ighv1-26	0.86388	0.000536549			Eif4ebp1	Pak1	Ergic1
Kcnmb1	1.83185	0.000330968			Prss23	0.573825	0.000546342			Clic4	Gm29521	Slco3a1
Snap23	0.995209	0.000330968			Igkv4-72	0.86861	0.000571908			Ccl8	Pnck	Synpo2
Pithd1	-0.521625	0.000344236			Mrc1	0.891404	0.000571908			Serpinb9	Dusp26	Rab3d
Rnaseh2b	-0.94674	0.000349329			Gpt2	-0.742171	0.000574019			Il2rb	Aph1c	Tm6sf1
Ttc7b	-0.789364	0.000366026			Ms4a6b	0.986104	0.000586627			Ptpn22	Mapre2	Slc1a5
Klk1b26	1.67747	0.00038507			Abca9	0.667904	0.000608858			Hapln4	Styk1	Mafb
Ablim1	1.06388	0.000391089			Qsox1	-0.536958	0.000608858			Tmem181b-ps	Igfals	Atp13a5
Gm16026	1.20922	0.000394799			Gimap3	0.955399	0.000645438			Aars	Klk1b2-ps	Dleu7
S100a1	0.974332	0.000412471			Ciita	0.958133	0.000665578			Scnn1g	Gne	Gnmt
Sema3c	0.968427	0.000426712			Itga4	0.962753	0.000676996			Pyhin1	Sfn	Adtrp
Shisa4	0.644594	0.000426712			Slc26a6	-0.579843	0.000679017			Tg	Tubb2b	Man2b1
Duoxa2	0.818727	0.00044295			Hist1h1c	-0.686422	0.000681192			Tlr6	Spdef	1700028J19Rik
Fam69a	0.876098	0.000446672			Klf6	0.535202	0.000681192			Gm4759	Anp32b	Slc2a5
Fam161a	-0.808944	0.000446672			Unc5a	-0.542349	0.000721748			Asah2	Mapre3	Tsta3
St3gal1	-2.96356	0.000457406			Trp53inp1	0.664539	0.000760562			Lpin1	Arl5c	Cdh11
Gm10687	2.07317	0.000457406			H2-Q4	0.857334	0.000804812			Ltb	Igfbp2	Pds5a
Slc6a14	-0.618734	0.000482659			Fkbp5	0.732353	0.000816524			Dock10	Pdlim4	Irf8
St3gal5	1.02337	0.000500775			Klk1b9	0.661372	0.000985158			Ifi203	Dnajc12	Gjb1
Gatsl3	1.33638	0.000512698			Mpeg1	0.668767	0.000985158			Siglec1	Ttc39b	Mgp
Rbbp7	0.427629	0.000512698			mt-Nd2	-0.366459	0.0011937			Il7r	Crispld1	Ppp1r12a
Prlr	-0.856419	0.000580943			Serpinb6b	0.502687	0.0011937			Kctd15	Car6	Mkl2
Pak1	1.25594	0.000583455			Nebl	0.80425	0.00122708			Tgm2	Nat8	Kcnn4
Gm29521	1.75677	0.000594531			Nlrc3	0.940021	0.0012934			Derl3	Gdpd1	Ppp1r1b
Agt	-1.16927	0.000619881			Ccr2	0.864197	0.00131589			Gars	Ccdc162	Cpq
Pnck	1.08488	0.000675998			Adm2	-0.931379	0.00132838			Pfkfb1	Musk	Rab26
Dusp26	-1.92755	0.000680934			Rars	-0.706691	0.00132838			Lck	Slc7a7	Slc1a3
Aph1c	1.01186	0.000684896			Rasd2	-0.539858	0.00133606			Slc7a2	Krt17	Abhd17a
Cdon	-1.6836	0.000686604			Arhgef19	-0.465081	0.00134005			Uba7	Rps6ka1	Cd82
Mapre2	-0.527443	0.000713734			Gm26191	-0.596981	0.00155445			Colec12	Sgk1	Fstl1
Styk1	1.26131	0.000713734			Notch1	-0.378708	0.00160733			Rap1gap	Eepd1	Sphk1
Igfals	1.3524	0.000725518			Gm4951	0.894858	0.00161147			Cdc14a	Tuba1a	Gucy2c
Klk1b2-ps	2.12832	0.000738652			Adcy7	0.772137	0.00174272			Cybb	Krt7	Rnaseh2b
Gne	-0.76647	0.000792168			Cd8a	0.76858	0.00174272			Gyltl1b	Muc13	Ggt1
Sfn	0.851803	0.000793298			Cdon	-0.661039	0.00183293			Mgat3	Dgki	Psat1
Tubb2b	1.36123	0.000804371			Slc6a9	-0.78413	0.00183293			Slfn8	Fgf1	Aldh1l2
Spdef	-0.986447	0.000831492			Emr1	0.778023	0.00186716			Scgb1b26-ps	Sult1c1	Copz2
Anp32b	0.746367	0.000845486			Cbx7	0.556901	0.00202511			Dock11	Slc38a5	Fbp2
Mapre3	0.787511	0.000848661			C1s1	0.646695	0.00214083			Lair1	Mapt	B3gnt5
Arl5c	-1.13358	0.000855302			Nudt22	-0.513854	0.00214083			Lrp1	Gm6069	Gm10032
Igfbp2	1.13671	0.000864103			Cp	0.628427	0.00218737			Ogn	Nmi
Pdlim4	0.587155	0.000897025			Oit1	-0.517005	0.00218979			Trim21	Slc12a7
Klk1b27	2.98809	0.000897025			Epha2	-0.562605	0.00226449			Mme	Myo18a
Dnajc12	-0.65623	0.000943293			Eif4ebp1	-0.620666	0.00230477			Ifitm3	Stxbp1
Ttc39b	-0.901818	0.00094827			Lama2	0.543588	0.00230477			Fkbp11	Tsc22d1
Klk1b3	2.17191	0.000952564			Clic4	-0.430078	0.00233858			Kbtbd11	Lncbate1
Crispld1	1.29911	0.000981662			Ccl8	0.840598	0.00234012			Cars	Acox2
Car6	-1.02986	0.000981662			Serpinb9	0.466183	0.00256191			Ehd3	Lamb3
Nat8	-2.59063	0.000995965			Il2rb	0.873586	0.00261178			Syt6	Mgll
Prss23	1.39744	0.00102128			Ptpn22	0.887066	0.00261583			Cyp1b1	Gpr157
Klk1b22	1.92857	0.00102128			Hapln4	-0.665566	0.00265508			Hist1h1e	Kif5a
Gdpd1	1.06463	0.00102128			Serpinb6a	0.440384	0.00266612			Tgtp1	2810030D12Rik
Ccdc162	-1.31531	0.00102128			Pycr1	-0.541944	0.0027131			H2-DMb2	Casq2
Slc2a5	-1.25114	0.00102358			Tmem181b-ps	-0.698967	0.0027131			Kitl	Krt80
Oit1	-0.879186	0.00104303			Aars	-0.551117	0.00273028			Tlr7	Elovl6
Musk	0.982471	0.00104881			Bcat2	-0.426578	0.00281958			Prss8	Aph1b
Slc7a7	-1.42093	0.00105748			Scnn1g	0.50193	0.00296082			Cbs	Unc13b
Krt17	0.873401	0.00105748			Pyhin1	0.883898	0.00302576			Gm12250	Gng7
Rps6ka1	-0.686873	0.00111442			Shmt2	-0.765601	0.00307271			Myo1g	Acy3
Sgk1	1.24228	0.00114938			Tg	0.883085	0.00317665			Spon1	Slc43a1
Eepd1	1.10739	0.00114938			Tlr6	0.861341	0.00317665			Samd9l	Tsku
Atp13a5	1.13533	0.00117993			Gm4759	0.881291	0.00324178			Ccr5	Lmcd1
Slc7a5	-1.37988	0.00118015			Asah2	-0.556521	0.00326563			Mars	Pdlim7
Tuba1a	1.01982	0.00118015			Lpin1	0.397985	0.00326563			Pik3cd	Slc38a2
Krt7	0.464137	0.00119006			Ltb	0.852152	0.00329824			Trib3	Abhd11os
Muc13	1.12185	0.00120296			Pde3b	-0.83482	0.00341533			Nomo1	Mcam
Dgki	-2.50747	0.00120296			Dock10	0.728711	0.00367138			Ahnak	Atp6v0e
Klk1b8	2.39156	0.00120296			Ifi203	0.738685	0.00368569			Calml3	Bmp1
Fgf1	1.08932	0.0012453			Sp110	0.665589	0.00369297			Ms4a4b	Folr1
Sult1c1	1.70167	0.00134796			Siglec1	0.874001	0.00369794			Yars	Mup5
Slc38a5	-2.6467	0.00134796			Il7r	0.844773	0.00382438			Impdh1	Tnfrsf19
Mapt	0.759808	0.00135764			Kctd15	-0.728978	0.00386561			Xdh	Rcn2
Gm6069	-1.1089	0.00138341			Tgm2	0.52864	0.00386561			Gm8995	Ccdc12
Nmi	0.707273	0.00138835			Derl3	-0.445999	0.00399616			4632428N05Rik	Zfp52
Slc12a7	0.633959	0.00141097			Ttc25	-0.526554	0.00399616			Cd53	A530032D15Rik
Myo18a	0.819929	0.00141473			Gars	-0.657364	0.00414459			Frmpd1	Tmem37
Stxbp1	1.33243	0.00141473			Pfkfb1	0.849479	0.00414459			Dpep1	Pea15a
Tsc22d1	0.996688	0.00143109			Tspan13	-0.39874	0.0043373			Phlda1	Psd
Klk1b9	2.15	0.00143109			Creb3l4	-0.570191	0.00435512			Trpm2	Hspb8
Lncbate1	1.11455	0.00143109			Itgb3	0.730359	0.00435512			Ptprz1	Stkld1
Acox2	-1.99809	0.00143774			Lck	0.849584	0.0044083			Tyro3	Mup-ps22
Lamb3	0.638509	0.00143774			Slc7a2	0.791469	0.0044083			Plbd1	Trim24
Mgll	0.81348	0.00143774			Uba7	0.705883	0.00450915			Fgg	Slc17a5
Gpr157	4.9167	0.00143774			Colec12	0.564954	0.00456866			Crispld2	Pip
Kif5a	0.9559	0.00143774			Rap1gap	-0.462689	0.00463301			Themis	Tssk4
2810030D12Rik	-0.938598	0.00143774			Cdc14a	0.505552	0.00473106			Stk32c	Cacnb3
Casq2	1.44127	0.00145866			Cybb	0.714759	0.00473106			Arfip2	Tecpr1
Krt80	1.02556	0.00148048			Gyltl1b	-0.397861	0.00473106			Ctgf	Anxa2
Elovl6	0.994708	0.00148048			Mgat3	0.591403	0.00473106			Lrp3	Isg20
Aph1b	0.960536	0.00148499			Slfn8	0.753128	0.00473106			Arhgap30	Stx7
Unc13b	0.854278	0.00152903			Scgb1b26-ps	-0.756894	0.00487588			Tmem140	Ndrg2
Gng7	-0.626345	0.00152903			Ly6e	0.483535	0.00510946			Vwa5a	Fbln7
Acy3	1.02734	0.00153353			Dock11	0.768046	0.00530372			Serping1	Cd14
Slc43a1	-0.657941	0.00158484			Lair1	0.761873	0.00530372			Trim30d	Tmem40
Tsku	1.07053	0.00158484			Lrp1	0.551099	0.00530372			Barx2	Smim3
Lmcd1	-1.20238	0.00158484			Ogn	0.672121	0.00530372			Glrx	Prol1
Pdlim7	0.761529	0.0015955			Trim21	0.727289	0.00530372			Tagap	Hexb
Slc38a2	0.718745	0.0015955			Mme	0.396276	0.00531607			Gbp8	Dhx32
Abhd11os	-0.608142	0.00160855			Ifitm3	0.667205	0.0053227			Gorasp2	Klk1b14-ps
Mcam	1.00647	0.00161185			Fkbp11	-0.603989	0.00541816			Tars	Rxrg
Atp6v0e	0.580299	0.00164123			Slc7a5	-0.844337	0.00541816			Vcam1	Lrp12
Bmp1	0.792147	0.00164123			Kbtbd11	0.845374	0.00542402			Rgcc	Sv2c
Folr1	-1.09849	0.0016712			Cars	-0.533438	0.00568102			Maea	Tes
Mup5	-3.8281	0.0016712			Ehd3	-0.561685	0.00568102			Sla	Srcin1
Tnfrsf19	-0.67356	0.00168119			Syt6	-0.787527	0.00573009			Vcl	Gm12873
Ifrd1	-1.03237	0.00168633			Man1a	0.480037	0.00584665			Pfkfb3	Lhfpl1
Rcn2	-0.737624	0.00168633			Cyp1b1	0.774442	0.00587904			Skap1	Sh3tc1
Ccdc12	0.610295	0.00175922			Lrrc26	-0.376574	0.00620932			Jtb	Mapk13
Bcat2	-0.474216	0.00178635			Hist1h1e	-0.614297	0.00624158			Serpina3g	Eva1a
Zfp52	0.939447	0.001833			Tgtp1	0.796003	0.00624158			Fam46b	Asns
A530032D15Rik	1.70668	0.00183427			H2-DMb2	0.766073	0.00632351			Tbc1d16	Ctnnal1
Egf	1.91392	0.00187888			Snph	-0.748989	0.00633202			Epha3	Tubb2a
Tmem37	2.43228	0.00187888			Tcn2	-0.509563	0.00633202			2610507I01Rik	Gm42031
Ppp1r1b	-1.27845	0.00187888			Kitl	0.665285	0.0063814			Lyz2	Gyg
Pea15a	0.74247	0.00191527			Tlr7	0.826598	0.0063814			Mthfd2	Pde6d
Fstl1	0.842827	0.00202888			Prss8	-0.419773	0.00645679			Sfi1	Hhatl
Psd	1.23239	0.00202888			Syne4	-0.441657	0.00684607			Hist1h2bc	Me3
Klk1b16	2.00701	0.00202888			Cbs	-0.81346	0.00687764			Ifit3	A430105I19Rik
Hspb8	-0.708636	0.00202888			Gm12250	0.758645	0.00687764			Inpp4b	C130026I21Rik
Stkld1	-1.86991	0.00202888			Myo1g	0.817988	0.00701687			Ankrd44	Ctsl
Mup-ps22	-3.75336	0.00202888			Spon1	0.706265	0.00701687			Gpd1	Adgrg6
Trim24	-1.00166	0.00206451			Samd9l	0.72784	0.0070273			Sars	Gsto1
Synm	1.42835	0.00206451			Ccr5	0.733244	0.00711326			Cxcr6	Fam20c
Coro2a	2.13835	0.00208244			Mars	-0.562961	0.00717477			Scube1	Hyal1
Slc17a5	-0.472788	0.00208488			Pik3cd	0.770746	0.00717477			Grb10	Spire1
Pip	-1.03829	0.00208488			Trib3	-0.823935	0.00717477			Aqp5	Upp2
Tssk4	-1.22464	0.00215137			Nomo1	-0.407378	0.00735677			AW112010	St3gal4
Cacnb3	-0.576716	0.00216099			Ahnak	0.420513	0.00750591			Ipcef1	Dapk2
Tecpr1	-0.679921	0.00218145			Atp13a2	-0.460991	0.00750591			Ubr2	Pdp1
Anxa2	0.606765	0.00221559			Calml3	-0.739219	0.00750591			Laptm5	Actr3b
Isg20	1.22423	0.00221559			Ms4a4b	0.77184	0.00750591			Osbpl5	Gabra4
Stx7	0.851315	0.0022743			Ttc7b	-0.46971	0.00750591			Dennd2d	Kcnj16
Ndrg2	0.560971	0.00233633			Sardh	-0.474567	0.00765987			Fndc5	Paxbp1
Fbln7	0.997241	0.00249822			Yars	-0.521057	0.00795705			mt-Nd1	Cmbl
Cd14	0.904769	0.00249822			Impdh1	-0.507256	0.00832035			Itgal	Inpp1
Tmem40	1.23152	0.00253542			Xdh	0.521327	0.00832035			Celf2	Rmdn2
Smim3	1.4446	0.00254696			Gm8995	0.707249	0.00870032			Bckdk	Psph
Prol1	-0.795468	0.00257301			4632428N05Rik	0.636116	0.00878754			2810474O19Rik	Tgfa
Hexb	1.02175	0.00258267			Cd53	0.798297	0.00878754			Slfn2	Fam57a
Dhx32	0.536884	0.00258267			Frmpd1	-0.597772	0.00883685			Itih5	Atp6v1g1
Flna	0.662381	0.00268198			Dpep1	0.636039	0.00887418			Gvin1	Gm14002
Klk1b14-ps	2.74928	0.00268198			Phlda1	-0.404009	0.00887418			Scgb1b27	Ttr
Rxrg	-1.21498	0.00275619			Vldlr	-0.611875	0.00887418			Mgl2	Slc37a2
Lrp12	1.23037	0.00291601			Trpm2	0.808417	0.00892636			Scap	Gm44756
Sphk1	-2.33951	0.00291601			Ptprz1	0.623349	0.00915062			Svep1	Scpep1
Sv2c	-1.18891	0.00298179			Tyro3	-0.474516	0.00944099			Eprs	Krt19
Tes	0.933018	0.00300182			Plbd1	0.769767	0.0097108			9930014A18Rik	Golt1a
Srcin1	-2.2579	0.00300182			Fgg	0.66917	0.00977881			Iigp1	Tmem163
Gm12873	-1.45146	0.0030191			Frmpd1os	-0.700952	0.00977881			AB124611	Uox
Lhfpl1	1.13876	0.00306267			Ifrd1	-0.529664	0.00977881			Cd4	Slc39a11
Cd82	-0.457567	0.00314336			Crispld2	0.545112	0.00984213			Gm5546	Borcs5
Sh3tc1	1.17228	0.00314336			Cbx6	0.565426	0.00988947			Rasa3	Flvcr2
Mapk13	0.738713	0.00324967			Themis	0.643361	0.00989914			Trim30a	Snrpn
Eva1a	0.824672	0.00324967			Stk32c	-0.747607	0.0100695			Tyrobp	Cntnap1
Krt14	0.701535	0.00324967			Arfip2	-0.348334	0.0102591			Cd274	Nudt4
Pds5a	-0.86076	0.00337392			Ctgf	0.739685	0.0105431			Cfh	Slc36a4
Asns	-0.968948	0.00337392			Lrp3	0.508394	0.0106176			Sash3	Mfge8
Ctnnal1	0.841972	0.00337392			Arhgap30	0.714606	0.0107749			Ppp1r9b	Scgb2b27
Klk1b1	2.0636	0.00337392			Tmem140	0.725783	0.010939			Tlr8	Aldh1a1
Tubb2a	0.908507	0.0033839			Vwa5a	0.458177	0.0111347			Dusp1	Tlcd1
Gm42031	1.07109	0.0033839			Serping1	0.668466	0.0116639			Fyn	Gm10602
Gyg	-0.488463	0.00345488			Trim30d	0.789104	0.011717			Dnah8	Rsph9
Pde6d	0.658916	0.00346866			Krt14	0.494684	0.011722			Morc4	Rbp1
Ly6e	0.734097	0.00347958			Barx2	-0.432866	0.0119586			Rtp4	Efnb1
Hhatl	1.21815	0.00353835			Glrx	0.7388	0.0121322			Fbn1	D430042O09Rik
Klk1b24	2.42859	0.00361368			Tagap	0.77781	0.0122722			Dhcr24	Jun
Me3	0.808193	0.00362236			Gbp8	0.759339	0.0125593			Ighm	Galnt5
A430105I19Rik	-1.08092	0.00371623			Gm826	0.778971	0.0127292			Rasal1	Klk1b7-ps
Klk1b11	1.7523	0.00375593			Gorasp2	-0.390792	0.0128329			Dtx3l	Sel1l3
C130026I21Rik	1.04513	0.00375593			Tars	-0.480489	0.0128757			H2-Ea-ps	Vegfa
Gm10032	2.70229	0.00375593			Vcam1	0.755011	0.0128757			Sdc3	Rnf208
Ctsl	-0.580735	0.00377817			Rgcc	-0.578063	0.0136878			Trabd	Fbxl22
Adgrg6	-0.84332	0.00389337			Maea	-0.385104	0.0138098			Tmed3	Ptprt
Gsto1	0.768941	0.0039141			Sla	0.765136	0.013823			Xaf1	Enpp1
Fam20c	1.76796	0.0039141			Vcl	0.403975	0.013823			Atp6v0a4	Nr4a1
Hyal1	-0.738745	0.00394771			Pfkfb3	0.629235	0.0139198			Cd3g	Ldb3
Spire1	0.675231	0.00403686			Skap1	0.766115	0.0139198			Plekho2	Phgdh
Man1a	0.938155	0.00415055			Jtb	-0.403057	0.0140714			Tgfbi	Rap1gapos
Upp2	3.18678	0.0042588			Serpina3g	0.751082	0.0140714			Sytl3	Dusp4
St3gal4	-0.796123	0.0042588			Fam46b	-0.504677	0.0142779			9930111J21Rik2	Deptor
Dapk2	1.38538	0.0042588			Tbc1d16	-0.484773	0.0143697			Lnpep	Cldn7
Itgb3	1.63072	0.00431549			Epha3	0.725883	0.014445			BC024139	Golim4
Pdp1	0.822101	0.00431549			2610507I01Rik	0.66	0.0145786			Trbc2	Tex2
Actr3b	1.76377	0.0043498			Lyz2	0.769489	0.0145786			Zbp1	Aass
Gabra4	-0.689403	0.00449972			Bgn	0.591105	0.0146905			Oas1a	Chl1
Adm2	-2.00949	0.00449972			Mthfd2	-0.727086	0.0146905			Gmppb	Xrra1
Kcnj16	1.06132	0.00479669			Sfi1	0.586531	0.0146905			Tulp1	Pcdh1
Paxbp1	0.788622	0.00489566			Ergic1	-0.34752	0.0148823			Ptn	Klk1b19-ps
Klk1b5	1.31292	0.00492943			Hist1h2bc	-0.475352	0.0148823			Cd22	Slc20a2
Cmbl	-0.804185	0.00506786			Ifit3	0.7647	0.0148823			Arhgap29	Hsp90b1
Inpp1	0.695868	0.00519142			Inpp4b	0.683997	0.0148823			Cd52	Cers5
Rmdn2	1.16033	0.00520635			Slco3a1	0.629163	0.0148823			Cyp2d22	Plpp7
Psph	-0.839093	0.00522			Ankrd44	0.651689	0.0149069			Vars	Ddah2
Tgfa	-0.92292	0.00522			Gpd1	-0.433894	0.0149845			Thbs2	Dync1li2
Fam57a	0.54994	0.00528525			Synpo2	0.616009	0.0152588			Ikzf1	Tex15
Atp6v1g1	0.601845	0.00532158			Rab3d	-0.363556	0.0154861			Samhd1	Pdia5
Gm14002	-4.36707	0.0053839			Sars	-0.551875	0.0154861			Hid1	Add1
Ttr	-0.793527	0.00543504			Cxcr6	0.718777	0.0155093			Fcgr4	Nfe2l3
Slc37a2	-1.02442	0.00546716			Scube1	-0.676103	0.0158164			Btla	Duox2
Gm44756	2.07047	0.00546716			Grb10	-0.602259	0.0159759			Pogk	Tspan1
Scpep1	0.970774	0.00555912			Tm6sf1	0.632663	0.0159759			Sytl5	Ehd4
Krt19	1.13122	0.00556972			Aqp5	-0.481884	0.0161785			Banp	Tbc1d9
Golt1a	2.71116	0.00557955			AW112010	0.761819	0.0161785			Cd37	Wif1
Tmem163	1.26846	0.00562792			Ipcef1	0.75885	0.0161785			B4galt5	Slc12a1
Uox	-0.882692	0.00562792			Ubr2	-0.486024	0.017022			Dcn	Morn1
Pycr1	-0.70813	0.00562894			Laptm5	0.627968	0.0170648			Pdgfra	Prkar1b
Slc39a11	-0.822009	0.00562894			Osbpl5	0.443251	0.0172448			Akna	Nat8f1
Borcs5	-0.458216	0.00562894			Dennd2d	-0.473531	0.0172594			Elf4	Nkd1
Flvcr2	-1.25294	0.00570308			Fndc5	-0.370908	0.0175005			Ifit1	Galc
Shmt2	-0.776068	0.00571959			mt-Nd1	-0.321998	0.0185023			Phyh	Gclc
Snrpn	-0.665408	0.00577844			Itgal	0.755231	0.0185718			Sec61a1	Gramd1b
Cntnap1	1.59075	0.00590733			Celf2	0.425453	0.0185751			Themis2	Jam2
Nudt4	0.749629	0.00590733			Slc1a5	-0.479541	0.0188234			Pik3r1	Gm26772
Slc36a4	-1.55701	0.00590733			Bckdk	-0.395062	0.0195068			Tmed9	Ywhah
Mfge8	0.747836	0.00596398			2810474O19Rik	0.461091	0.0196558			Tfcp2l1	Trim36
Scgb2b27	-1.00568	0.00596398			Slfn2	0.73962	0.0198598			Xpot	Sh3bgrl3
Aldh1a1	0.673223	0.00601219			Itih5	0.39644	0.0199903			Ly6c2	Cxcl16
Tlcd1	0.579793	0.00613579			Gvin1	0.708603	0.0202218			Gsap	Pdia4
Gm10602	-0.937123	0.00613579			Mafb	0.499754	0.0202218			Sepp1	Tbc1d1
Rsph9	0.908975	0.00619259			Atp13a5	0.533379	0.020225			Ciart	Glrx5
Rbp1	1.04941	0.00619259			Dleu7	-0.724419	0.020225			Lyz1	Fez2
Efnb1	0.857762	0.00620045			Gnmt	-0.506605	0.020225			Psmb10	Wwox
D430042O09Rik	1.02847	0.00620045			Scgb1b27	-0.299724	0.020225			Slc35a2	Lman2l
Jun	0.66475	0.00620045			Mgl2	0.745291	0.0202382			Ighv6-6	Pmm2
Galnt5	-2.04355	0.0062362			Adtrp	-0.603153	0.0204725			Il18rap	Atp13a1
Klk1b7-ps	2.4715	0.00624909			Scap	-0.318683	0.0206581			Lilrb4	Timp2
Sel1l3	1.76055	0.00631505			Svep1	0.598178	0.0206581			Timp3	Dpysl3
Tspan13	-0.53631	0.00631845			Eprs	-0.39293	0.0210686			Wnk4	4930509E16Rik
Vegfa	1.02692	0.00631845			9930014A18Rik	-0.61504	0.0210997			Trib1	Slc35c2
Rnf208	0.682961	0.00631845			Iigp1	0.6443	0.0211309			Fam49a	Mucl2
Cbx7	0.732198	0.00631845			AB124611	0.743047	0.0214734			Kcnk1	Sgsm1
Gjb1	-0.812901	0.00633201			Cd4	0.638525	0.0214734			Serp1	Scgb1b24
Fbxl22	1.39827	0.00635345			Gm5546	-0.570333	0.0214734			Lcp2	Ahsa1
Ptprt	-1.1819	0.00635877			Man2b1	0.319925	0.0214734			Gbp4	Slc12a8
Enpp1	0.740551	0.00636369			Rasa3	0.550718	0.0214734			Fras1	Nfil3
Nr4a1	-0.607397	0.00636535			Trim30a	0.713503	0.0214734			Mbnl1	Atp6v1e1
Ldb3	-1.36507	0.00669797			Tyrobp	0.679986	0.0214734			Mogs	Gpx7
Phgdh	-0.972819	0.00669797			Cd274	0.740838	0.0214915			Atp8b4	Cpt2
Rap1gapos	-1.33552	0.00669797			1700028J19Rik	0.66169	0.0215565			F830016B08Rik	Pcp4
Man2b1	0.773071	0.00673356			Cfh	0.635595	0.0215703			Itk	Ripor2
Dusp4	-1.71359	0.00680053			Sash3	0.740662	0.0217819			Msrb1	Csrp2
Slc1a5	-0.549861	0.00681147			Ppp1r9b	-0.322957	0.022018			C1qa	Mocs2
Slc38a1	-0.990256	0.00683689			Tlr8	0.738243	0.0225447			Dcaf4	Uhrf1bp1l
Deptor	-0.490613	0.0068578			Slc2a5	-0.566433	0.0228425			Trim56	Stxbp5l
Cldn7	0.448624	0.00693845			Dusp1	0.648995	0.0229718			RP24-88F2.3	Pgk2
Golim4	-0.519642	0.00693845			Fyn	0.63192	0.0230397			Irgm2	Nt5e
Tex2	0.710152	0.00702553			Dnah8	0.731528	0.0235049			Rhbdd1	Adra1a
Aass	-0.826632	0.00728335			Tsta3	-0.432485	0.0235049			H2-Ob	Zgrf1
Chl1	-1.29872	0.00736841			Morc4	-0.452198	0.0236813			C4b	C630043F03Rik
Xrra1	-1.35768	0.00736841			Rtp4	0.727884	0.0236813			Gm12185	Dnaja1
Azgp1	-1.43763	0.00736841			Fbn1	0.568635	0.0239545			Herc6	4933431E20Rik
Pcdh1	-0.938539	0.00749083			Cdh11	0.635931	0.0243688			Sowaha	Syt3
Klk1b19-ps	1.19872	0.00752033			Dhcr24	0.445993	0.0243688			Kdm3a	Lypd6
Slc20a2	-0.581328	0.00752965			Ighm	0.573694	0.024768			Gucd1	Kif1b
Tm6sf1	1.05147	0.00752965			Rasal1	-0.410357	0.0252462			Ifi204	Bche
Hsp90b1	0.793593	0.00762785			Dtx3l	0.532078	0.0253711			Rassf2	Fam3c
Cers5	0.458818	0.00769152			H2-Ea-ps	0.614754	0.0253711			Gm4955	Ptp4a3
Plpp7	-0.665272	0.00769152			Pds5a	-0.368837	0.0253711			Aldh1a3	Adam15
Klk1b21	2.10654	0.00769152			Sdc3	0.614272	0.0253711			Esp4	Gstm2
Ddah2	0.460622	0.00786699			Trabd	-0.365655	0.0253711			Igkv4-74	Kndc1
Dync1li2	0.385033	0.00786699			Irf8	0.623304	0.0254246			Il6ra	Tmem50b
Tex15	-0.49338	0.00804352			Tmed3	-0.354927	0.0254246			Slc39a7	Nqo2
Pdia5	0.691034	0.00804352			Xaf1	0.726144	0.0254246			Abhd17c	Dpp4
Add1	0.398783	0.00804352			Atp6v0a4	0.625317	0.0254933			Cdk5rap3	Gm12216
Nfe2l3	1.01028	0.00804352			Cd3g	0.606484	0.0255927			E030013I19Rik	Gm16233
Duox2	0.783099	0.00804352			Plekho2	0.630848	0.0255927			Klrk1	Nacc2
Tspan1	0.498032	0.00805625			Tgfbi	0.450964	0.0257399			Trim12c	Pfkm
Ehd4	0.693995	0.00821096			Sytl3	-0.492804	0.026327			Ero1lb	C530050E15Rik
Tbc1d9	-1.14718	0.00825117			9930111J21Rik2	0.687864	0.0264678			Csf3r	Fam83e
Rab3d	-0.480983	0.00834686			Lnpep	0.367778	0.0269049			Paqr6	Bglap
Wif1	1.30229	0.00856556			Gjb1	-0.375682	0.0270716			Nucb2	Ift81
Slc12a1	-3.25867	0.00857371			BC024139	-0.480406	0.0271379			Coq2	Pck2
Morn1	-0.630783	0.00857371			Trbc2	0.659845	0.0271379			Slc5a3	Bbs7
Prkar1b	0.448506	0.00861727			Zbp1	0.684825	0.0277373			Dclk1	Scgb2b24
Nat8f1	-0.583217	0.00868488			Oas1a	0.70959	0.0277771			Nars	Pls1
Nkd1	1.38289	0.00922773			Gmppb	-0.421189	0.0278405			H2afj	Slc15a1
Galc	1.222	0.00964003			Tulp1	-0.55287	0.0278405			Maob	Pfn2
Gclc	0.897067	0.00968102			Ptn	-0.681191	0.0279317			Tgfbr3	Stt3b
Gramd1b	-0.964584	0.00968102			Cd22	0.596648	0.0279847			Icam1	Fam149a
Jam2	0.519754	0.00974227			Arhgap29	-0.461694	0.0281623			Ctsw	Ttc39aos1
Gm26772	-1.64654	0.00974227			Cd52	0.704253	0.0283229			Gpr126	Tspan3
Ngf	2.32636	0.00978874			Cyp2d22	-0.627991	0.0289373			Helz2	Crocc
Ywhah	0.437275	0.00997628			Vars	-0.448125	0.0290699			Slc17a9	Psen1
Trim36	1.00609	0.00997628			Mgp	0.62393	0.0292139			Amot	Trdc
Sh3bgrl3	0.668638	0.0100835			Thbs2	0.716465	0.0292139			Cd84	Gm6277
Cxcl16	0.905403	0.0104493			Ikzf1	0.705878	0.0293766			Pgr	Ikbip
Pdia4	0.865493	0.0105087			Samhd1	0.541376	0.0294948			H1f0	Phykpl
Tbc1d1	0.447623	0.0106592			Hid1	-0.333507	0.0296056			Inpp5b	Myl12a
Klk1b4	1.76803	0.0106592			Fcgr4	0.678165	0.0299969			Lipa	Hmox2
Glrx5	-0.495594	0.0107698			Btla	0.669773	0.0303978			Clnk	Trdj1
Fez2	0.507602	0.01079			Pogk	-0.370614	0.0305761			Ung	Tpm1
Wwox	0.639101	0.0109119			Sytl5	0.4373	0.0308509			Zfp831	Pde10a
Lman2l	0.568842	0.0109751			Banp	0.530413	0.0312085			Nlrc5	Snhg17
Pmm2	-0.636553	0.0110598			Cd37	0.692258	0.0312085			Sdc2	Scgb2b26
Atp13a1	-0.681997	0.0110705			Ppp1r12a	0.331735	0.0312085			Myo5a	Plec
Timp2	0.478666	0.0112322			B4galt5	0.695353	0.031501			Abca8a	Atcayos
Dpysl3	0.676819	0.0112535			Mkl2	0.345824	0.031501			C1qb	Ramp1
4930509E16Rik	-2.18302	0.0113958			Dcn	0.421734	0.0315788			Fmn1	Cryab
Slc35c2	-0.44139	0.0114028			Pdgfra	0.50017	0.0315788			Gsn	Ten1
Mucl2	-0.647043	0.0114028			Akna	0.66857	0.0317622			Ighv1-42	Bglap2
Ergic1	-0.754192	0.011486			Elf4	0.694963	0.0317622			Mettl1	Sec14l4
Sgsm1	-0.962091	0.0115187			Ifit1	0.708426	0.0317622			P2ry1	Nos1
Scgb1b24	-4.56501	0.0117201			Phyh	-0.37637	0.0317622			Sec11c	Snx10
Ahsa1	0.361324	0.0117781			Sec61a1	-0.363762	0.0317622			St6gal1	Gm15753
Slc12a8	-0.690709	0.0118783			Themis2	0.699346	0.0317622			Syngr2	Ckb
Nfil3	-1.00098	0.0119201			Pik3r1	0.2718	0.0317839			Vav3	Tom1l1
Mkl2	0.601392	0.011934			Tmed9	-0.373314	0.0318523			Eml6	Scnn1b
Atp6v1e1	0.508858	0.0120465			Tfcp2l1	0.306261	0.0322652			Soat1	Pi4k2a
Gpx7	0.907622	0.0120539			Xpot	-0.374078	0.0322652				Nxnl2
Lrrc26	-0.494016	0.012387			Ly6c2	0.643659	0.0323828				Tekt5
Cpt2	0.456385	0.0124351			Gsap	0.635015	0.0327229				Rcn3
Pcp4	0.885374	0.0124351			Kcnn4	-0.411597	0.0327568				G6pdx
Ripor2	-0.783107	0.0124498			Ppp1r1b	-0.485247	0.0328558				Lpar1
Csrp2	0.673485	0.0124977			Sepp1	0.396221	0.0329426				Stx3
Mocs2	0.543166	0.0125478			Ciart	-0.671247	0.0329828				Mtfmt
Uhrf1bp1l	0.420154	0.0125478			Cpq	0.46208	0.0329828				Yipf3
Stxbp5l	1.05008	0.0125478			Rab26	-0.520068	0.0329828				Shc2
Pgk2	1.24218	0.0125478			Lyz1	0.671206	0.0330229				Hspa5
Nt5e	1.0687	0.0125478			Psmb10	0.67306	0.0331808				Tnc
Adra1a	0.455107	0.013098			Slc35a2	-0.40215	0.0331808				Dusp18
Zgrf1	-0.913851	0.013098			Slc1a3	-0.386	0.0336688				Fam213b
C630043F03Rik	-0.774759	0.013098			Ighv6-6	-0.630858	0.0343464				Uroc1
Dnaja1	0.486387	0.0131944			Il18rap	0.696095	0.0343464				Usp6nl
4933431E20Rik	-0.438577	0.013241			Lilrb4	0.656353	0.0343464				Slc5a8
Syt3	-0.727686	0.0134369			Timp3	0.423765	0.0343464				Rnase10
Lypd6	1.13397	0.0134504			Wnk4	0.667559	0.0343464				Ostf1
Kif1b	-0.562546	0.0136			Trib1	-0.458959	0.0354004				Fam189a2
Bche	-0.945314	0.0138434			Fam49a	0.623918	0.0357495				Nuak2
Fam3c	-0.543205	0.0138434			Kcnk1	-0.377881	0.0359828				Tmem173
Pik3c2g	-1.55242	0.0138434			Serp1	-0.411735	0.0361394				Psmc3ip
Ptp4a3	-0.648665	0.0138434			Lcp2	0.695249	0.0366122				Dhrs7
Adam15	0.511205	0.0139726			Gbp4	0.668045	0.0367754				Padi2
Gstm2	-0.402853	0.0142158			Fras1	0.684762	0.0372313				Chad
Kndc1	-0.769615	0.0142958			Mbnl1	0.334617	0.0372775				Rnf157
Tmem50b	0.689656	0.0143953			Mogs	-0.347271	0.0373462				Sparc
Nqo2	0.583087	0.0143953			Atp8b4	0.68984	0.0375908				Col6a2
Unc5a	-0.73678	0.0146811			F830016B08Rik	0.670342	0.0375908				Tgm5
Dpp4	-0.50557	0.0146811			Itk	0.674477	0.0375908				Angel1
Gm12216	0.558508	0.0148167			Msrb1	-0.426476	0.0375908				Gm5886
Gm16233	1.83916	0.0148275			Abhd17a	-0.411703	0.038228				Sptssb
Nacc2	0.4482	0.0153769			C1qa	0.582188	0.0383769				Kbtbd13
Tcn2	-0.693826	0.0154999			Cd82	-0.458297	0.0383769				Cnn2
Pfkm	0.492629	0.0154999			Dcaf4	-0.38197	0.0383769				Fsd1l
Mafb	1.27865	0.0154999			Fstl1	0.454619	0.0383769				Tbcb
C530050E15Rik	-0.954567	0.0155186			Trim56	0.382934	0.0389442				Gm6665
Synpo2	1.18316	0.0155707			RP24-88F2.3	0.571552	0.0391779				Tbc1d10a
Fam83e	0.888934	0.0155707			Irgm2	0.634342	0.039586				1110059E24Rik
Bglap	-1.44362	0.0158528			Rhbdd1	-0.393056	0.039586				Pctp
Ift81	-0.589859	0.0162073			Sphk1	-0.688253	0.0398235				Naip2
Pck2	-0.846601	0.0162073			H2-Ob	0.646002	0.0404174				Hdac10
Slc3a2	-0.583642	0.0162776			C4b	0.601906	0.040424				Gm16028
Bbs7	-0.484959	0.0168976			Gm12185	0.573861	0.040424				Gm28040
Scgb2b24	-3.22201	0.0169574			Herc6	0.628653	0.040424				Fam20a
Pls1	-0.904068	0.0170757			Sowaha	-0.600726	0.040424				Tmsb4x
Slc15a1	1.95765	0.0172352			Kdm3a	0.375708	0.040484				Tmem117
Pfn2	0.914951	0.0176712			Gucd1	0.378542	0.0406623				Sqor
Stt3b	0.640349	0.0176712			Ifi204	0.66536	0.0407887				Yipf1
Fam149a	-0.824827	0.0176712			Rassf2	0.567388	0.0408485				Ezr
Ttc39aos1	-0.856086	0.018029			Gm4955	0.621072	0.0409267				Mllt11
Tspan3	-0.540204	0.0180473			Gucy2c	-0.547307	0.0409267				Itgb6
Crocc	1.08819	0.0180557			Aldh1a3	0.4902	0.0412662				Insig2
Psen1	0.431748	0.0181647			Esp4	0.561706	0.0412662				Tpd52l1
Trdc	0.696726	0.0182882			Igkv4-74	0.501132	0.0412662				2610528J11Rik
Gm6277	1.25259	0.0183003			Il6ra	0.683945	0.0412662				Plpp5
Ikbip	0.398197	0.0185178			Slc39a7	-0.60399	0.0413212				Lmo3
Creb3l1	-0.783849	0.0185178			Abhd17c	-0.418891	0.0415986				Tmem63b
Phykpl	-0.604313	0.018558			Cdk5rap3	-0.371909	0.0415986				Tmem59l
Myl12a	0.361648	0.018558			E030013I19Rik	0.68251	0.0416735				Pld1
Hmox2	0.544537	0.0187894			Klrk1	0.6795	0.0416735				Prr5l
Trdj1	1.06333	0.0194372			Rnaseh2b	-0.517184	0.0416735				Pgap1
Tpm1	0.344667	0.0196021			Trim12c	0.533362	0.0416735				Slc1a2
Pde10a	-3.25319	0.0196203			Ero1lb	-0.308646	0.0419106				Fxyd2
Snhg17	-0.736926	0.0196536			Csf3r	0.681433	0.0422897				Gm5637
Scgb2b26	-1.10977	0.0197951			Paqr6	-0.405099	0.0422897				Smtn
Plec	0.389265	0.0203251			Nucb2	-0.348597	0.0432173				Rcan2
Atcayos	1.65923	0.0203251			Ggt1	0.664966	0.0439247				Enpp3
Ramp1	-1.29464	0.0203432			Psat1	-0.607849	0.0446917				Akt3
Cryab	-0.641907	0.0204577			Coq2	-0.348585	0.0447373				Klk1
Ten1	0.573668	0.0205576			Slc5a3	0.457153	0.0447373				Slc9a3r2
Aldh18a1	-0.867713	0.0206675			Dclk1	0.561362	0.0449639				Adgrl4
Bglap2	-1.86299	0.0206675			Nars	-0.503267	0.0449639				Aig1
Sec14l4	1.30182	0.0208486			H2afj	-0.381093	0.0451041				Pdgfd
Nos1	0.978554	0.0208486			Maob	0.668379	0.0454852				Upf3b
Snx10	0.567913	0.0208486			Tgfbr3	0.395127	0.0455725				Sf3b2
Sp110	0.577542	0.0208486			Icam1	0.608101	0.0456512				Adss
Gm15753	0.984883	0.0210301			Ctsw	0.674143	0.0457972				Zxdc
Ppp1r12a	0.639105	0.0210344			Gpr126	-0.31334	0.0457972				Prr15
Ckb	0.835326	0.0210661			Helz2	0.442757	0.0457972				Hmgcs1
Tom1l1	-0.509253	0.0211659			Aldh1l2	-0.649525	0.0457999				Palmd
Copz2	-0.627852	0.0212253			Slc17a9	-0.42587	0.0458734				Taf9b
Scnn1b	0.78187	0.02125			Amot	0.366891	0.0463553				Slc41a3
Pi4k2a	0.671136	0.0214942			Copz2	-0.368461	0.0466344				Homer2
Nxnl2	-1.37415	0.0215879			Fbp2	-0.46891	0.0466344				Emb
Cdh11	0.821744	0.0217121			Cd84	0.602969	0.0470318				Rnf165
Tekt5	-0.627325	0.0219368			Pgr	0.599872	0.0474106				Stradb
Rcn3	0.853669	0.0221386			H1f0	-0.41436	0.0474149				Dsc2
Ttc25	-1.01941	0.0226415			Inpp5b	-0.361099	0.0474149				Arhgef40
G6pdx	0.471548	0.0226415			Lipa	0.529141	0.047499				Kif1c
Atp13a2	-0.60062	0.0226415			Clnk	0.64962	0.0482462				Slc25a48
Lpar1	0.793745	0.0226415			Ung	-0.47509	0.0483164				Tmem266
Stx3	0.59746	0.0226415			Zfp831	0.616588	0.0488242				Xkr9
Mtfmt	0.443619	0.0226415			Nlrc5	0.639091	0.0492333				Pcx
Yipf3	-0.42547	0.0226415			Sdc2	0.568963	0.049302				Snx11
Shc2	1.2129	0.0226698			B3gnt5	0.507961	0.0493646				Kyat3
Hspa5	0.690989	0.0226698			Gm10032	0.616071	0.0493646				Tsg101
Tnc	1.20514	0.0226698			Myo5a	0.532665	0.0493646				Eif4b
Dusp18	1.06727	0.0227074			Abca8a	0.358445	0.049366				Atp6v1c2
Fam213b	0.647523	0.0230115			C1qb	0.564498	0.049366				Fhl2
Uroc1	1.93975	0.0230124			Fmn1	0.338463	0.049366				Jade1
Usp6nl	-0.473867	0.0236132			Gsn	0.39966	0.049366				Rap2a
Slc5a8	-0.559507	0.0239402			Ighv1-42	0.512887	0.049366				S100a13
Rnase10	1.29782	0.0242043			Mettl1	-0.400558	0.049366				Kcnk5
Ostf1	0.567068	0.024362			P2ry1	0.600885	0.049366				Rif1
Fam189a2	0.698957	0.024362			Sec11c	-0.303985	0.049366				Asrgl1
Nuak2	-1.66968	0.0245039			St6gal1	0.575274	0.049366				Ankrd6
Syne4	-0.591633	0.0245039			Syngr2	-0.305647	0.049366				As3mt
Tmem173	0.777066	0.0245039			Vav3	0.442344	0.049366				Cobl
Nudt22	-0.569587	0.0245039			Eml6	0.611178	0.049803				Filip1l
Psmc3ip	-2.3705	0.0248191									Epsti1
Dhrs7	-0.464949	0.0248191									Pgm1
Padi2	-0.835833	0.0249379									Wnt4
Chad	-0.936233	0.0251321									Gm5340
Kcnn4	-0.650453	0.02517									Cd44
Rnf157	-1.48856	0.0251961									Scn1b
Sparc	0.860835	0.0257206									Pradc1
Col6a2	0.958039	0.0257535									Syt16
Tgm5	0.721541	0.0258785									Myo19
Gnmt	-0.823949	0.026289									Dgkz
Angel1	-0.483079	0.0263229									Gpd2
Gm5886	-3.80654	0.0263229									AI427809
Sptssb	1.15488	0.0264325									Wasf3
Kbtbd13	-1.58283	0.0274991									Scgb2b2
Cnn2	0.624811	0.0281335									Gm42697
Fsd1l	-1.17772	0.0282976									Scrn1
Tbcb	0.396346	0.0283941									Gm10863
Gm6665	-0.718648	0.0283941									Gnat2
Tbc1d10a	0.70725	0.0288812									Npdc1
1110059E24Rik	0.703903	0.0288812									Creld2
Pctp	0.575478	0.0288998									Fam234b
Cpq	0.578776	0.0290938
Naip2	-1.38454	0.0292451
Hdac10	-0.494851	0.02974
Gm16028	1.06187	0.0298665
Gm28040	2.03144	0.0298665
Fam20a	-0.651396	0.0302357
Irf8	0.978222	0.0308203
Tmsb4x	-0.667431	0.0309203
Gpt2	-0.731616	0.0312052
Tmem117	0.842926	0.0312052
Sqor	0.707508	0.0318019
Yipf1	-0.304535	0.0318019
Lama2	0.774583	0.0318717
Ezr	0.415296	0.032009
Mllt11	0.785139	0.0321281
Itgb6	0.993463	0.0323581
Insig2	0.452496	0.0331226
Tpd52l1	-0.378085	0.0338363
Rab26	-0.714347	0.0338363
2610528J11Rik	0.599286	0.0339676
Plpp5	-0.417948	0.0339676
Lmo3	-1.42699	0.0341615
Tmem63b	-0.639962	0.0341615
Tmem59l	-1.67926	0.0342919
Pld1	0.49719	0.0344051
Slc7a1	-0.613823	0.0347742
B3gnt5	1.02108	0.034782
Prr5l	0.751448	0.0350492
Pgap1	0.750868	0.0352916
Slc1a2	-1.51344	0.0355935
Fxyd2	-0.574134	0.0356852
Gm5637	0.572676	0.0357187
Slc1a3	-0.843676	0.0359659
Smtn	0.610615	0.0361809
Rcan2	0.575428	0.036333
Enpp3	-0.447039	0.036429
Akt3	0.839655	0.0368119
Bgn	0.813968	0.0368119
Klk1	-0.588999	0.0368119
Slc9a3r2	-0.601868	0.0368697
Adgrl4	-0.546597	0.0374827
Aig1	-0.350276	0.0374944
Pdgfd	0.627641	0.0374944
Upf3b	-0.462769	0.0374944
Sf3b2	0.451466	0.0375246
Adss	0.346297	0.037689
Slc6a9	-0.881636	0.0379348
Zxdc	0.647313	0.0379348
Prr15	0.642772	0.0379348
Hmgcs1	0.745833	0.0379348
Tsta3	-0.502818	0.0383685
Palmd	-0.754648	0.0383685
Taf9b	-0.495951	0.0383685
Slc41a3	0.680401	0.0388536
Homer2	-0.748938	0.0395605
Emb	0.4483	0.0403493
Rnf165	-1.1174	0.0403493
Stradb	0.480406	0.0403493
Dsc2	0.428752	0.0405637
Arhgef40	0.532353	0.0406705
Kif1c	0.754326	0.0407924
Slc25a48	-1.02565	0.0409854
Tmem266	-0.946106	0.0409998
Xkr9	1.60171	0.0409998
Pcx	-0.54719	0.0411395
Cbx6	0.600483	0.0411395
Snx11	-0.691342	0.0419796
Vldlr	-0.784387	0.0423825
Kyat3	-0.365243	0.042944
Tsg101	0.355727	0.0431512
Eif4b	-0.382758	0.0431512
Atp6v1c2	0.882287	0.0435274
Fhl2	0.939249	0.0443969
Jade1	-0.325074	0.0447903
Rap2a	-0.981253	0.0447903
Ggt1	1.01661	0.0452856
Fbp2	-0.574204	0.0452856
S100a13	0.530995	0.0454378
Kcnk5	0.513939	0.0458482
Rif1	0.790668	0.0458482
Asrgl1	0.626504	0.0459753
Ankrd6	-0.736941	0.0459753
Abhd17a	-0.574559	0.0460695
Mgp	0.676703	0.0461355
As3mt	0.575504	0.0468974
Cobl	0.431277	0.0468974
Filip1l	0.88374	0.0468974
Epsti1	0.84231	0.0479385
Pgm1	0.421426	0.0479385
Wnt4	0.52968	0.0479385
Gm5340	-1.13915	0.0479385
Cd44	-0.597922	0.048219
Scn1b	0.737191	0.048219
Pradc1	-0.521935	0.048219
Syt16	4.62871	0.0482662
Myo19	0.436729	0.0483546
Dgkz	-0.57684	0.0485198
Gpd2	0.499661	0.0487589
AI427809	-1.35462	0.0488208
Wasf3	0.839794	0.0488705
Scgb2b2	-1.27863	0.0489055
Gm42697	1.59535	0.0489055
Scrn1	1.05238	0.0489942
Gm10863	-0.804731	0.0490247
Gnat2	0.739874	0.0492061
Npdc1	-0.473262	0.0496063
Creld2	0.800395	0.0496063
Fam234b	-0.433639	0.0496063
1700028J19Rik	0.929474	0.0496063
Adtrp	-0.744962	0.0496063
