# Supplementary material for: Specific 3-O-sulfated heparan sulfate domains regulate salivary gland basement membrane metabolism and epithelial differentiation
Source: Nat Commun. 2024 Aug 31;15:7584. doi: 10.1038/s41467-024-51862-0 (PMC11365954; doi:10.1038/s41467-024-51862-0)
Supplement: Supplementary file 6 — Source data [file 41467_2024_51862_MOESM6_ESM.xlsx]

## Sheet: Figure 1
Figure 1a) Data shown are the number of mice of a given genotype for each sex derived from 25 independent litters obtained from heterozygous crosses.
		Male	Female
	WT	33	30
	HET	54	58
	KO	22	28
Figure 1b) Nomalized body weight of DKO mice to WT littermates shown as percentage
	WT-M	99.9203	99.9203	99.9203	99.9203	99.9203	99.9203	99.9203	99.9203	99.9203	99.9203	96.7977	96.7977	99.9203	99.9203	103.763	99.9203	99.9203	103.917	99.9203	99.9203	99.9678	104.133	99.9678	99.9678	99.9678	103.475	99.9678	95.8025	99.9678	95.3539	99.9678	88.594	99.9678	99.9678	105.761	119.433	99.9678	93.0644	99.9678	92.278	107.658	99.9678	99.9678	99.9678	99.9678	99.9678	106.862	103.193
	DKO-M	72.6693	56.4767	69.9442	71.3716	85.6459	71.3716	69.1756	83.2669	87.4302	77.0813	71.3716	92.4262	88.1988	71.9046	70.7435	72.9418	60.7515	70.8105	72.7038	89.4449	87.4718	84.7529	94.6412	88.1584	87.3345	65.6942	75.6304	76.3072	82.1241	79.5593	75.6737	75.1833	76.3528	89.0279	89.257	57.1245	88.7624	87.4718	74.9758	94.5932	87.9508	72.8312	56.6004	71.5279	85.8335	71.5279	69.3271	83.4492
	WT-F	101.45	101.45	101.45	101.45	133.153	82.1258	101.45	106.791	101.45	73.2466	101.45	90.1886	101.45	101.45	101.45	105.732	76.3231	105.732	92.9058	105.732	105.732	105.732	106.983	112.668	102.456	105.732	85.3985	109.798	105.732	104.574	85.0035	105.732	100.565	90.0102	105.732	96.5375	96.5375	105.732	112.807	97.0843	101.079	101.079	101.079	101.079	101.079	81.8256	101.079	78.3348
	DKO-F	71.0147	84.5413	82.4277	82.1258	86.9567	53.6076	84.7143	78.9879	61.4784	79.0292	68.2755	51.6378	64.9277	64.0745	82.3327	86.525	93.6242	93.7072	93.5317	89.4651	95.797	90.0081	87.3434	87.3434	91.9405	87.6798	86.943	70.7551	82.1264	84.2322	53.4117	81.8256	86.6389	84.4046	87.6662
Nomalized SMG weight of DKO mice to WT littermates shown as percentage
	WT-M	100.46	100.46	100.46	100.46	100.46	100.46	100.46	100.46	100.46	100.46	106.572	100.341	100.46	100.46	88.2856	100.46	100.46	97.4459	100.46	100.46	101.798	98.9031	101.798	101.798	101.798	99.2155	101.798	100.366	101.798	108.655	101.798	101.798	93.0838	91.2266	101.798	115.733	101.798	101.798	100.087	100.78	101.798	101.798	101.798	101.798	75.8067	101.798	101.798	101.798
	DKO-M	131.062	158.288	136.168	125.067	82.7767	108.41	140.164	116.116	104.734	120.136	91.9252	103.954	92.2717	86.4939	144.824	122.561	188.864	104.911	123.462	107.898	123.16	97.5849	100.573	111.611	116.005	89.2514	93.3552	140.179	106.887	136.033	121.277	97.051	97.4473	224.912	92.1858	115.758	108.196	130.267	157.33	124.311	107.754	139.316	115.414	104.1	119.409	140.385
	WT-F	98.0662	98.0662	98.0662	98.0662	98.0662	98.674	98.0662	100.825	103.085	98.0662	100.027	98.0662	118.66	98.0662	98.0662	98.0662	96.7653	98.3453	96.7653	116.861	96.7653	96.7653	96.7653	69.1613	91.2197	118.946	96.7653	107.751	94.5534	96.7653	106.542	116.525	96.7653	90.86	115.148	96.7653	98.6382	97.3896	96.7653	96.7653	96.7653	96.7653	96.7653	97.3651	96.7653	127.497	101.718
	DKO-F	132.924	117.679	98.5963	112.843	101.598	133.459	217.197	111.353	100.825	118.712	119.837	93.1629	195.152	149.061	164.751	118.265	91.7575	105.975	122.582	89.365	120.528	106.025	113.744	99.3206	100.468	106.501	99.4249	118.917	110.801	121.737	99.2625	119.084	131.16	97.2884	113.584	214.316	111.346	100.251	131.688	109.876	99.4879	117.138
Figure 1c) The molar percentage (%) of each disaccharide in the SMG samples
	WT-2			DKO
	Exp1	Exp2	Exp3	Exp1	Exp2	Exp3
△UA-GlcNAc	57.6	49.7	48.3	58.5	53.1	54.1
△UA2S-GlcNAc	0.3	0.5	0.5	0.3	0.7	0.6
△UA-GlcNAc6S	10	15.5	16	10	12.4	11.9
△UA2S-GlcNAc6S	0	0	0	0	0	0
△UA-GlcNS	6.2	15	15.2	6.3	17.3	17.1
△UA2S-GlcNS	3.2	3.9	4	4	5.1	5
△UA-GlcNS6S	11.2	11.9	12.7	11.2	9	8.3
△UA2S-GlcNS6S	4.7	2.7	2.7	5.3	2.5	2.3
Figure 1d) The molar percentage (%) of each tetrasaccharide in the SMG samples
	WT-2			DKO
	Exp1	Exp2	Exp3	Exp1	Exp2	Exp3
△UA-GlcNAc6S-GlcA-GlcNS3S6S	0.3	0.14	0.139	0.4	0.123	0.143
△UA-GlcNS6S-GlcA-GlcNS3S6S	0.3	0.175	0.158	0.1	0.046	0.038
△UA-GlcNS6S-IdoA2S-GlcNS3S6S	2.9	0.021	0.031	0	0	0
△UA-GlcNS-IdoA2S-GlcNS3S	3.1	0.428	0.408	3.8	0.028	0.014
△UA2S-GlcNS-IdoA2S-GlcNS3S	0	0.092	0.086	0	0.061	0.046
Figure 1e) Normalized Fold Change in gene expression in male SMGs
Male SMGs
				WT-male							DKO-male
Hs3st1	0.54	0.65	0.74	0.76	0.59	2.44	1.28	0.91	0.74	1.25	1.99	3.23	1.02	0.46
Hs3st3a1	1.14	0.94	1.02	1.32	1.09	0.94	0.55	0.02	0.03	0	0	0	0	0
Hs3st3b1	1.21	0.6	0.54	1.74	0.94	1.32	0.63	0	0	0	0	0	0	0
Hs3st6	0.76	0.75	0.64	0.84	1.09	1.82	1.1	0.78	0.86	0.85	1.11	0.72	0.5	0.72
Glce	0.24	0.69	0.67	0.9	0.8	2.99	0.72	0.83	0.61	0.78	1.02	0.86	0.15	1.23
Hs2st1	0.31	0.5	0.86	0.9	0.69	2.58	1.17	1.89	1.13	1.05	0.66	1.61	0.97	0.32
Hs6st1	0.25	0.74	0.6	0.73	0.83	2.59	1.26	0.44	0.44	0.73	0.92	0.71	1.06	1.17
Ndst1	0.49	0.89	1.14	1.31	0.68	1.31	1.18	0.79	0.78	1.05	0.95	0.89	0.9	1.31
Ndst2	0.33	0.63	1.39	1.2	0.59	0.97	1.9	0.64	0.76	2.2	0.67	0.53	0.74	1.06
Ndst3	1.03	1.32	0.84	1.78	0.26	0.88	0.89	0.53	0.59	0.68	2.1	0.42	0.27	0.94
Female SMGs
								WT-female																		DKO-female
Hs3st1	1.06	0.53	0.44	0.73	0.46	0.79	0.28	0.65	2.13	2.93	1.1	1.45	0.91	1.49	0.71	0.35			0.37	0.42	0.26	1.49	1.32	0.91	0.62	0.25	0.55	3.98	2.97	0.59	0.89	0.96	1.21	0.59	0.67
Hs3st3a1	0.27	1.19	0.83	0.98	0.23	0.66	0.18	0.33	0.63	1.78	4.1	1.18	1.1	1.86	0.34	0.33			0.02	0	0.08	0.05	0.03	0.03	0	0	0	0.01	0	0.01	0.01	0.01
Hs3st3b1	1.81	1.92	1.7	0.13	0.61	0.15	0.17	0.25	0.88	2.38									0	0	0	0.06	0	0	0	0	0	0	0.09	0.07	0	0
Hs3st6	1.03	1.46	1.83	0.19	0.17	0.28	0.25	0.18	2.78	1.83									0.4	0.49	0.3	0.35	0.46	0.27	0.09	0.35	0.36	1.7	2.1
Glce	1.62	0.64	0.75																0.56	0.35	0.38
Hs2st1	1.34	0.85	0.81																0.71	0.79	0.75
Hs6st1	1.86	0.58	0.56	1.03	0.81	0.84	1.64	0.9	1.24	1.9	0.34	0.3	1.41	1.32	1.51	1.63	0.28	0.71	0.57	0.54	0.63	1.15	2.02	1.49
Ndst1	1.01	0.35	0.36	2	0.61	1.93	2.1	0.31	0.33	3.28	1.17	1.54	1.73	0.19	0.41				0.43	0.22	0.35
Ndst2	2.11	0.51	0.38	2.11	0.51	0.38													0.49	0.17	0.58
Ndst3	1.39	0.55	1.05	1.39	0.55	1.05													0.86	0.15	1.29
[truncated: 17 more columns]

## Sheet: Figure 2
Figure 2a) Normalized Fold change in area of ducts or acinar cells in male and female SMGs
	Male				Female
	Ducts		Acini cell		Ducts		Acini cell
	WT	DKO	WT	DKO	WT	DKO	WT	DKO
	1.08597	0.241327	1.03389	1.67561	1.60742	0.865533	1.04911	1.48438
	0.965309	0.603318	1.28345	0.986355	0.989181	0.618238	1.2779	1.23884
	0.965309	0.482655	1.22403	1.18838	1.11283	0.865533	0.703125	1.35603
	0.844646	0.120664	0.78433	1.33098	1.11283	0.741886	0.675223	1.28906
	1.44796	0.361991	1.05766	1.06954	0.989181	0.741886	0.876116	1.21652
	0.965309	0.723982	0.819982	1.25968	0.618238	0.49459	1.26116	1.25
	0.844646	0.723982	0.808098	1.46171	0.989181	0.865533	1.01562	1.22768
	0.723982	0.603318	1.49736	1.12896	0.865533	0.618238	1.04353	1.13281
	0.844646	0.723982	1.85387	1.01012	0.741886	0.618238	1.16629	0.948661
	1.08597	0.603318	0.760563	1.79445	0.741886	0.370943	0.747768	1.43973
	0.723982	0.482655	1.15273	1.55678	0.741886	0.49459	1.11607	1.11607
	0.844646	0.241327	1.20026	1.03389	1.23648	0.618238	0.864955	1.21094
	1.08597	0.361991	0.4397	1.43794	0.989181	0.370943	1.08259	1.18862
	0.603318	0.482655	0.831866	1.85387	1.36012		1.00446
	1.56863	0.723982	0.713028	0.831866	0.741886		0.926339
	1.3273	0.361991	1.12896	1.14084	0.865533		1.05469
	0.844646	0.723982	0.475352	1.72315	0.989181		0.864955
	1.3273	0.844646	0.796214	1.85387	1.48377		1.02679
	1.08597	0.844646	0.879401	2.0559	0.989181		1.12165
	1.08597		0.903168	1.67561
	1.3273		1.18838
Figure 2c) Normalized Fold change in gene expression in male and female DKO SMGs
			WT Male SMG						DKO Male SMG									WT Female SMG			DKO Female SMG
Caecam1	0.98	1.3	0.61	1.1				3.42	1.77	4.51	2.88					Caecam1	0.35	0.73	1.93	1.96	0.65	0.83
Lpo	0.49	1.14	1.3	1.62	0.63	0.6	1.22	1.36	1.84	2.48	1.44	0.9	2.28	1.25		Lpo	1.35	0.99	0.66	0.91	0.86	0.93
Agr2	0.6	1.66	0.9	0.84				1.27	1.01	0.68	0.98					Agr2	0.71	1.23	1.07	2.25	1.83	2.42
Mucl1	0.6	0.62	0.62	2.17				83.49	86.94	11453.8	35.15					Mucl1	0.92	1	1.07	7402.88	8562.82	7611
Agt	0.6	1.66	0.9	0.84				1.61	1.45	1	0.62					Agt	0.63	1.66	0.71	2.32	2.82	1.76
Aqp5	0.73	1.13	1.25	0.89				0.74	1.11	0.8	0.99					Aqp5	0.95	1.05	1	1.37	1.41	1.18
KitL	0.65	1.02	1.12	1.11	0.64	1.16	1.3	0.86	0.74	0.95	0.85	0.71	0.23	1.67		Kitl	1.47	0.62	1.02	0.34	0.41	0.46
Tgfb2	1.15	0.72	1.71	0.41				0.37	0.18	0.29	0.39					Tgfb2	1.82	0.55	0.62	0.43	0.47	0.58
Pdgfa	0.83	0.84	1.38	0.94				0.35	0.32	0.29	0.71					Pdgfa	1.18	0.92	0.9	0.69	0.54	0.57
Fgf9	0.98	0.53	1.44	1.06				0.35	0.14	0.15	0.58					Fgf9	0.99	1.12	0.89	1.11	0.91	1.14
Fgf1	1.09	0.65	1.48	0.78				0.49	0.38	0.19	0.51					Fgf1	1.72	0.56	0.73	0.52	0.32	0.47
Ngf	1.44	0.47	1.4	0.69				0.21	0.19	0.03	0.29					Ngf	1.25	0.65	1.11	0.48	0.45	0.54
Egf	1.05	0.69	1.74	0.52				0.29	0.21	0.03	0.28					Egf	0.86	1.65	0.49	0.18	0.24	0.19
Ctgf	0.33	0.5	0.76	1.23	0.81	1.72	1.66	0.39	0.51	0.65	0.5	0.62	1	1.58		Ctgf	1.58	0.79	0.63	0.25	0.37	0.24
Klk1b21	2.42	0.89	0.65	1.48	0.94	0.33	0.29	0.18	0.13	0.37	0.17	0.9	0.24	0.73		Klk1b21	0.92	1.27	0.81	0.59	0.52	0.55
Klk1b24	0.42	0.32	1.3	1.64	0.76	0.98	1.6	0.14	0.08	0.44	0.14	1.1	0.24	0.55		Klk1b24	0.76	1.52	0.72	0.37	0.38	0.44
Muc13	0.87	0.91	1.47	0.8	1.1	0.95	0.9	0.57	0.37	0.76	0.66	0.9	0.57	0.99		Muc13	1.22	0.87	0.91	0.7	0.69	1.11
Krt19	1.12	1.32	0.89	1.1	0.61	1.31	0.65	0.41	0.47	0.46	0.43	0.55	1.19	0.73		Krt19	1.09	0.75	1.16	0.83	0.45	0.27
Postn	1.12	0.61	1.24	1.03				0.33	0.16	0.19	0.71					Postn	1.42	0.5	1.08	0.41	0.3	0.35
Tagln	1.11	0.61	1.18	1.1				0.37	0.18	0.16	0.7					Tagln	0.98	0.93	1.09	0.58	0.41	0.42
Mylk	0.41	0.83	1.43	1.57	0.29	0.82	1.64	0.49	0.34	0.49	0.49	0.46	0.35	0.38		Mylk	1.86	0.55	0.59	0.23	0.16	0.17
Myh11	0.74	0.65	0.94	1.02	1.15	1.35	1.15	0.37	0.55	0.18	0.75	0.17	1.05	0.5		Myh11	1.1	0.95	0.95	0.57	0.29	0.37
Cnn1	1.19	0.77	1.05	0.99				0.15	0.18	0.05	0.32					Cnn1	0.64	1.34	1.03	0.27	0.14	0.09
Acta2	1.1	0.75	1.06	1.08				0.4	0.58	0.21	0.72					Acta2	0.82	0.87	1.3	0.58	0.4	0.42
Krt14	0.98	0.76	0.95	1.03	1.06	1.28	0.94	0.46	0.71	0.51	0.46	0.84	0.38	0.95		Krt14	0.94	0.99	1.07	0.66	0.64	0.88
Kit	0.66	1.23	1.28	0.84				0.81	0.73	0.44	0.78					Kit	0.7	2	0.3	0.29	0.29	0.72
Rsp29	1	1	1	1	1	1	1	1	1	1	1	1	1	1		Rsp29	1	1	1	1	1	1
Figure 2e) Quantification of immunoflourescence-Normalized to WT and nuclei
	Acinar1		Keratin 14		MUC13		SMA		EGF
	WT	DKO	WT	DKO	WT	DKO	WT	DKO	WT	DKO
	1.0868	1.95892	0.946563	0.682065	0.991042	0.463122	1.08765	0.893643	0.91687	0.53702
	0.942022	2.02986	1.04112	0.605383	1.09596	0.424023	1.09212	0.504074	1.25995	0.599047
	1.13365	1.82219	1.14077	0.66994	0.880688	0.392886	1.3976	0.766277	0.929363	0.748106
	0.837528	2.18045	0.871553	0.826788	1.03231	0.844015	1.07066	0.41211	0.941148	0.53702
	0.830594	1.83282	1.1413	0.513169	1.19878	0.26344	1.08714	0.395361	0.861254	0.223789
	1.01621	2.08301	0.984504	0.40158	1.03101	0.182537	1.09578	0.248225	1.19725	0.304762
	1.1532	1.91677	1.0258	0.42566	0.811616	0.193447	0.746425	0.41211	0.743152	0.229898
			0.848389	0.474518	0.958599	0.311248	1	0.73	1.19835	0.223789
							1	0.59

## Sheet: Figure 3
Figure 3a) Quantification of immunoflourescence-Normalized to WT and nuclei
	LACE (FGF10/FGFR2b-Fc)		COLIV		ECAD		3G10		MUC10
	WT	DKO	WT		WT		WT	DKO	WT	DKO
	1	1.72264	1	1.2742	1	0.97366	1	1.30657	1	1.20747
	1	1.50697	1	1.06246	1	0.800938	1	2.16401	1	1.35048
	1	1.2565	1	1.22206	1	0.916141	1	2.75826	1	1.46012
	1	1.31338			1	0.835757	1	1.53687
	1	1.28957			1	1.01249
Figure 3d) Western blot images showing detection of 3G10 and beta-actin in male SMG lysates treated with or without heparitinase and chondroitinase ABC
Black: WT
Red: DKO

## Sheet: Figure 4
Figure 4a) Western blots showing pERK in male WT and DKO SMG lysates
																																											Normalized data showing fold change in phospo-ERK/total ERK in DKO SMGs compared to WT SMGs
																																												WT	DKO
																																												0.454261	0.522133
																																												0.543472	4.12688
																																												1.4739	3.1304
																																												2.01638	0.56657
																																												0.511989	1.40821
																																												0.808295	5.9804
																																												1.19171	1.74931
																																												0.932628	5.54465
																																												1.33009	0.837222
																																												0.737281	2.56696
Figure 4c) Measurements of absorbance (340/380) showing representative trace for calcium release and calcium influx between WT and DKO SMG cells
Time (s)	0.5	3.5	6.5	9.5	12.5	15.5	18.5	21.5	24.5	27.5	30.5	33.5	36.5	39.5	42.5	45.5	48.5	51.5	54.5	57.5	60.5	63.5	66.5	69.5	72.5	75.5	78.5	81.5	84.5	87.5	90.5	93.5	96.5	99.5	102.5	105.5	108.5	111.5	114.5	117.5	120.5	123.5	126.5	129.5	132.5	135.5	138.5	141.5	144.5
WT	0.49	0.49	0.48	0.5	0.51	0.49	0.49	0.48	0.5	1.05	1.24	1.35	1.33	1.34	1.33	1.3	1.27	1.26	1.23	1.21	1.19	1.16	1.15	1.11	1.09	1.07	1.06	1.02	1	0.98	0.97	0.95	0.93	0.92	0.91	0.89	0.88	0.87	0.85	0.84	0.82	0.81	0.8	0.79	0.78	0.76	0.76	0.76	0.74
DKO	0.51	0.496	0.496	0.496	0.51	0.496	0.496	0.482	0.482	0.734	1.252	1.294	1.252	1.238	1.21	1.182	1.14	1.126	1.084	1.056	1.028	1	0.986	0.958	0.93	0.916	0.916	0.874	0.846	0.832	0.818	0.804	0.79	0.776	0.762	0.748	0.748	0.734	0.72	0.72	0.692	0.692	0.678	0.678	0.664	0.65	0.65	0.664	0.636
Measurements of absorbance (340/380) showing calcium release and calcium influx measurements between WT and DKO SMG acinar cells
Release-CTL	0.73457	0.79218	1.17078	0.65226	0.5535	0.5535	0.5535	0.34774	0.88272	0.87449	0.89095	0.60288	0.46296	0.58642	1.28601	1.2284	0.97325	0.89918	1.26132	1.29424	1.17901	1.04733	0.89095	1.34362	0.29835	0.56996	0.33128	0.38066	0.61111	0.83333	0.98971	2.62757	1.09671	1.82099	0.53704	0.48765	0.69342	0.59465	0.98148	0.99794	0.75926	0.84156	0.79218	0.90741	0.73457	0.69342	0.73457	0.66049	0.79218
Influx-CTL	0.24328	0.24328	0.37907	0.27187	0.40051	0.47913	0.47913	0.50772	0.95798	1.10091	1.008	0.61492	0.35763	0.3076	0.43625	0.25043	0.4291	0.22899	0.29331	0.27902	0.21469	0.30046	0.11464	0.52201	0.12178	0.31475	0.33619	0.27187	0.35763	0.41481	0.33619	1.76558	0.90795	1.04374	0.27187	0.30046	0.40766	0.28616	0.30046	0.48628	0.3076	0.27187	0.26472	0.92939	0.75786	0.3076	0.32905	0.22184	0.27187
Release-DKO	0.61509	0.71864	1.0452	0.63899	0.54341	0.51951	0.52748	0.31243	0.77439	0.71864	0.71864	0.49562	0.42393	0.50358	1.3399	1.00538	0.90183	0.96555	1.33194	1.33194	1.26822	1.13282	1.27618	0.48765	0.31243	0.34429	0.47172	0.79829	0.84608	2.35942	1.26025	1.42752	0.47969	0.43986	0.63899	0.53544	1.10892	1.00538	0.98945	0.87794	0.76643	0.75846	0.62306	0.63899	0.71864	0.66288	0.80625	0.58323	0.61509
Influx-DKO	0.02	0.02	0.115	0.04	0.13	0.185	0.185	0.205	0.52	0.62	0.555	0.28	0.1	0.065	0.155	0.025	0.15	0.01	0.055	0.045	0	0.06	0.215	0.07	0.085	0.04	0.1	0.14	0.085	1.085	0.485	0.58	0.04	0.06	0.135	0.05	0.06	0.19	0.065	0.04	0.035	0.5	0.38	0.065	0.08	0.005	0.04	0.125	0.14
Figure 4d) A representative recordings of CCh-regulated volume decrease (RVD) using calcein dye of WT and DKO SMG cells shown as relative volume change (%)
Time (s)	0.72	3.72	6.72	9.72	12.72	15.72	18.72	21.72	24.72	27.72	30.72	33.72	36.72	39.72	42.72	45.72	48.72	51.72	54.72	57.72	60.72	63.72	66.72	69.72	72.72	75.72	78.72	81.72	84.72	87.72	90.72	93.72	96.72	101.14	104.14	107.14	110.14	113.14	116.14	119.14	122.14	125.14	128.14	131.14	134.14	137.14	140.14	143.14	146.14
WT	100	99.9758	100.298	100.115	100.413	100.085	100.072	100.105	100.505	100.273	100.24	98.863	98.5958	98.0442	98.0763	97.3323	96.7677	95.7521	95.2961	94.8451	94.6201	94.3019	94.0775	93.8447	93.6636	93.4421	93.4443	93.3605	93.2683	93.1131	93.315	93.0794	92.9911	93.2323	92.9236	92.6705	92.8443	92.2752	92.2696	92.7763	92.9382	92.58	92.5058	92.6261	92.8314	92.7122	92.5884	92.8213	92.7903
DKO	100	100.192	100	100.192	100.119	100.213	100.07	99.987	99.9792	99.6107	99.6912	99.6055	99.2734	99.2993	97.8902	97.0287	96.1256	95.8843	95.7701	95.7078	95.495	95.4639	95.3445	95.4172	95.5158	95.6767	95.9491	96.0815	95.8869	95.8713	96.0633	96.0893	96.1438	96.232	96.123	96.001	96.0322	96.2086	96.4111	96.4292	96.4655	96.5979	96.5668	96.629	96.5149	96.8392	96.8107	96.956	96.9352
Recordings of CCh-regulated volume decrease (RVD) using calcein dye of WT and DKO SMG cells shown as relative volume change (%)
WT	1.295	94.8403	64.8708	65.4783	64.6983	65.4992	62.1475	75.2592	88.7592	82.9592	59.1267	60.7525	106.162	97.11	123.493	84.9542	80.5683	112.154	116.921	124.8	120.496	112.246	117.284	87.8417	101.467	71.925	86.0667	97.4592	97.185	96.585	103.572	83.33	84.5433	76.655	68.5783	79.0775	71.9433	77.7433	71.0683	83.6942	58.6267	62.7483	77.8008	75.3517	70.3492	130.956	133.632	133.032	139.461
DKO	4.46125	110.437	78.625	61.2062	63.48	71.4938	74.2125	80.3263	107.823	99.8563	103.46	94.8925	104.97	113.809	112.241	112.145	103.412	107.94	110.562	116.814	137.011	140.259	122.536	113.285	83.4275	135.265	68.365	85.215	111.949	106.564	110.437	5.21125	110.74	78.6575	60.9875	63.415	71.6125	74.2075	80.4188	108.254	100.111	103.704	95.0138	105.433	114.239	112.804	112.359	103.711	108.412
Figure 4f) Average number of licks on a water bottle
	WT	DKO
	72	173
	84	189
	88	165
	68	177
	66	176
Figure 4g) Normalized total saliva flow in male mice expressed as percentage
	WT	DKO
	61.0942	57.9545
	89.2211	74.569
	83.7265	37.2845
	67.7662	69.2052
	77.8395	59.786
	118.381	90.4374
	139.065	55.4688
	152.147	64.3648
	111.592	76.5313
	127.552	89.2211
	58.8702	64.3648
	101.911	109.891
	127.552	31.2666
	139.065
	44.2181
[truncated: 209 more columns]

## Sheet: Figure 5
Figure 5a) Bud count (24h/1h)
	WT	DKO
	4.33333	4.33333
	4.33333	4
	1.66667	3
	2	4.38
	3.22	7.33
	3.22	5.33
	1.17	1.16667
	2	2
	4.33	2
	4	2.25
	2.4
	1.5
	2
	2.66667
	1.75
Figure 5b) Fold change in gene expression normalized to WT in E13 SMGs cultured for 24 hours
					WT									DKO
Hs3st3a1	1.12	0.81	0.77	2.63	1.81	0.57	0.5	0.39	0.4	0.01	0	0.01	0.01	0	0	0	0
Hs3st3b1	0.77	0.48	0.86	3.24	2.32	0.35	0.29	0.42	0.26	0.03	0.03	0	0	0.01	0	0	0
Hs3st1	1.77	1.47	0.68	0.95	0.83	0.76	0.4	1.13	1.02	1.84	1.96	1.67	0.78	0.84	0.33	1.05	0.04
Hs3st2	1.59	1.17	0.71	0.56	0.97					0.51	0.55	0.4
Hs3st4	2.06	0.75	0.93	0.59	0.66					1.26	0.62	0.34	0.8	0.63
Hs3st5	0.61	0.18	2.21							0.79	0.78	0.51	2.14	2.14
Hs3st6	0.92	1.07	0.53	0.97	1.51	1.18	0.89	0.83	1.11	0.71	0.89	0.75	0.99	1.28	1.21	1.48	1.36
Glce	1.13	0.8	1.08	0.66	1.34					0.21	1.47	0.06	0.33	1.37	0.89
Hs2st1	0.97	0.87	0.3	1.46	1.4	1.23	0.91	1.1	0.75	0.96	0.86	0.72	1	1.47	0.4	1.68	0.12
Hs6st1	1.06	0.86	0.4	1.41	1.6	1.27	0.36	1.1	0.93	1.06	1.32	0.51	1.22	1.17	0.2	1.65	0.08
Hs6st2	1.4	0.81	0.86	0.62	1.31					0.42	1.21	0.1	0.21	1.07	1.69
Hs6st3	1.22	0.45	0.76	0.45	2.12					0.12	2.17	0.03	0.4	1.72	1.51
Ndst1	0.6	0.42	0.32	1.75	2.26	0.9	0.31	1.73	0.71	0.82	1.3	0.39	1.3	1.3	0.21	2.19	0.26
Ndst2	1.65	0.76	0.94	0.34	1.31					0.12	1.71	0.03	0.21	1.38	0.86
Ndst3	0.81	0.63	0.87	1.22	1.47					2.31	0.15	0.67	1.39	1.59
Ndst4	0.95	0.52	1.14	1.06	1.33					0.24	1.74	0.31	0.53	1.7	1.46
Ccnd1	1.74	1.62	0.91	1.17	0.97	0.68	0.46	0.71	0.75	2.41	1.59	1.15	0.99	3.03	0.4	2.46	1.06
Etv4	0.69	0.59	0.49	1.58	1.65					0.59	0.62	0.5	0.93
Etv5	0.8	0.75	0.64	1.58	1.24					0.88	0.73	0.61	1.14
Krt5	0.37	0.23	0.18	1.96	2.25					0.72	0.33	0.2	1.48
Krt14	1.02	1.05	1.13	0.88	0.92					1.23	1.05	0.98	0.72
Acta2	0.96	1.14	0.64	1.7	1.46	0.46	0.65			0.83	0.9	1.53	1.43	2.21	0.65	0.91	0.91
Cnn1	1.13	0.83	0.8	1.24						1.42	0.91	0.49
Myh11	1.15	1.24	0.98	0.79	0.43	1.82	0.59			0.8	1.34	1.04	1	0.36	0.59
Krt19	1.25	1.11	0.9	0.92	0.83	0.99				1.32	1.25	1.08	0.64
Aqp5	1.9	0.66	1.04	0.75	1.4	0.25				1.07	0.52	1.12	0.7	0.54	0.65
Cldn10	1.54	0.82	1	1.02	1.06	0.81	0.75			0.79	1.39	1.47	0.71	1.13	1.01
Col4a1	1.21	0.51	1.07	0.77	1.22	0.79	1.43			1.92	2.36	0.73	7.57	1.36	1.45
Col4a2	0.6	0.88	0.42	0.9	0.8	0.98	2.43			2.28	2.39	0.43	0	1.08	0.95
Col18a1	1.64	0.35	0.24	1.48	0.47	0.39	2.44			1.94	1.9	0.41	2.49	0.96	1.2
Gpc3	1.18	0.79	0.53	1.25	0.77	0.66	1.83			1.28	1.11	0.87	1.37	1.08	1.26
Hspg2	1.26	0.25	0.32	1.42	0.57	0.42	2.76			2.26	2.91	0.48	3.02	0.92	1.42
Lamb2	0.99	0.56	0.85	1.1	1.17	0.89	1.43			1.17	1.46	1.08	1.65	1.49	1.4
Lamb3	0.96	0.26	0.29	1.14	0.47	0.69	3.19			2.31	2.36	3.05	3.32	2.14	1.21

## Sheet: Figure 6
Figure 6a) Normalized Fold Change in gene expression in E15 DKO SMGs compared to WT
									WT																		DKO
	Hs3st1	0.67	0.65	0.61	0.78	1.32	1.72	0.87	0.9	1.02	0.83	0.81	0.58	1.05	1.23	1.96	1.4	1.45	1.68	1.88	1.1	1	1.83	1.8	0.59	0.69	1.37	1.45	1.44	1.63	1.51	2.4	3.03	2.19	1.72
	Fgfr1b	1.12	0.85	1.61	1.17	1.23	1.19	0.5	0.51	0.85	1.04	0.94					2.78	2.66	3.27	2.6	2.39	3.26	0.93	1.01	1.18	0.93	0.96	1.21	1.12	0.94	1.01
	Fgfr2b	0.38	0.2	0.64	0.84	0.52	0.52	0.96	0.97	2.09	3.41	0.47					1.51	1.55	2.09	1.73	1.35	2.02	2.09	2.41	3.15	3.16	3.03	3.44	0.41	0.39	0.34
	Fgf1	0.45	0.48	0.79	0.93	0.86	0.75	1.06	0.9	1.53	2.26						1.2	1.4	1.57	1.79	1.37	1.44	0.96	0.86	1.01	1.15	0.92	1.25
	Fgf7	0.4	0.37	0.44	0.53	0.64	0.45	1.68	1.61	2	1.9						0.69	0.95	0.65	0.52	1	0.77	1.33	1.4	1.37	1.15	1.31	1.52
	Fgf10	1.12	0.6	1.04	1.37	1.6	1.27	0.59	0.57	0.78	1.06						1.96	2.8	2.01	1.62	3.56	2.49	0.62	0.76	0.64	0.7	0.68	0.79
	Etv4	1.58	0.79	1.3	0.66	1.05	0.95	0.64	0.54	1.01	0.99	1.51					3.1	3.11	3.2	3.73	3.19	2.8	1.15	1.41	1.65	1.76	2.44	2.73	1.81	1.14	0.94
	Etv5	1.02	0.52	1.03	0.94	1.3	1.09	0.89	0.74	1.3	1.56	0.6					2.45	2.58	2.7	2.55	2.33	2.89	1.51	1.94	1.76	1.92	1.93	2.56	1.03	0.73	0.53
	Ccnd1	0.69	0.72	0.66	0.98	2.04	2.06	0.64	0.51	0.75	0.95						1.75	1.32	1.8	1.81	1.22	0.95	1.02	1.4	0.74	2.38
	Mki67	0.71	0.54	0.85	0.8	1.97	2.22	0.53	0.37	1	1.01						1.89	1.19	1.56	1.74	0.44	0.75	1.17	1.01	0.36	1.48
	Col4a1	0.46	0.23	0.87	0.97	1.91	2.79	0.72	0.65	0.53	0.87						2.39	1.49	1.78	1.86	0.57	1.44	2.46	2.18	0.56	1.13
	Col4a2	0.9	1.49	0.34	0.7	1.18	1.39										4.52	6.27	5.99	5.37	17.62	13.71
	Col18a1	0.3	0.18	0.68	1.11	1.39	0.99	0.35	0.42	2.15	2.43						4.7	5.5	5.02	4.9	5.43	5.2	1.5	1.92	1.86	1.75
	Lama3	0.25	0.21	0.7	0.6	2.19	2.23	0.64	0.47	1.37	1.35						1.76	1.23	1.6	1.81	0.46	0.84	1.22	2.11	0.37	1.23
	Lama5	0.79	0.46	1.45	1.09	1.13	1.47	1	0.88	0.84	0.89						1.69	1.17	1.49	1.63	0.36	0.72	1.65	1.42	0.48	0.75
	Lamb1	0.86	0.43	1.26	1.35	1.42	1.6	0.85	0.79	0.67	0.77						1.88	1.55	1.42	1.47	0.42	0.94	2.09	1.6	0.39	0.61
	Lamb2	0.8	0.61	0.88	1.2	1.5	1										1.6	2.33	2.15	1.85	2.65	1.76
	Lamb3	0.34	0.24	1.11	0.68	2.01	2.82	0.57	0.59	0.65	0.99						2.06	1.25	2.03	1.78	1.18	1.82	1.35	2.48	0.94	1.28
	Lamc2	1.06	1.08	1.22	1.08	0.75	1.04	0.76	0.74	1.02	1.26						1.28	0.98	0.97	0.84	0.82	0.61	1.01	1.14	0.53	2.56
	Hspg2	0.5	0.29	0.87	1	2.14	2.4	0.79	0.76	0.56	0.69						2.7	2.09	2.16	2.02	0.56	1.38	3.09	2.76	0.47	0.93
	Agrn	1.19	1.47	1.24	1.37	1.27	1.08	0.66	0.56	0.6	0.57						1.43	1.37	1.55	1.39	1.74	1.46	0.43	0.33	0.46	0.47
	Mmp2	1.11	0.86	0.79	0.81	1.2	1.21	0.88	0.68	1.12	1.34						1.46	1.22	1.15	1.07	1.17	0.98	1.51	1.22	0.74	4.01
	Mmp14	0.79	0.53	1	1.12	1.24	1.35	0.94	0.91	0.91	1.2						1.77	1.56	1.51	1.47	1.11	0.97	1.6	1.75	0.77	3.52
	Mmp15	0.14	0.23	1.37	1.57	0.29	1.06	1.35	1.95	0.74	1.29						4.22	3.67	3.86	3.28	0.86	0.56	5.57	4.33	0.71	2.32
	Acta2	0.7	1.77	0.55	0.55	0.75	0.68	1.37	1.38	1.16	0.91	1.18					1.54	1.46	1.15	1.27	0.7	1.85	1.38	1.5	0.8	1.23	0.89	1.23	0.52	0.9	0.89
	Cnn1	0.26	0.88	0.53	0.62	0.85	0.73	0.76	0.99	1.77	1.72	1.9					3.85	1.83	1.47	1.98	0.83	2.59	3.56	2.3	1.62	1.51	1.8	2.11	1.66	0.56	0.32
	Mylk	0.43	0.3	0.75	0.97	0.63	1	0.89	0.83	2.22	2.15	0.84					3.86	3.37	3.65	3.51	2.8	5.07	2.71	2.08	1.91	2.37	1.95	3.05	0.53	1.14	0.88
	Myh11	1.43	0.51	0.87	0.77	1.66	1.49					0.28					2.49	2.6	1.14	0.81	1.31	2.26	0.38	0.53	0.29
	Tagln	0.6	0.64	0.93	0.92	1.12	1.02	1.19	1.3	1.28	1						1.18	1.33	0.94	0.86	0.83	0.92	0.88	0.81	0.62	0.69	0.59	0.91
	Col9a2	0.31	0.29	0.78	0.86	1.11	0.78	0.34	0.61	1.78	3.14						6.54	4.62	4.25	4.28	7.01	4.16	1.71	1.44	0.91	1.46	6.92	1.78
	Ntf5	0.69	0.43	1.42	2.08	2.09	1.72	0.12	0.2	0.43	0.8						9.18	10.87	7.46	6.73	9.82	6.94	0.36	0.4	0.42	0.47	2.05	0.4
	Ntrk2	0.07	0.04	0.22	0.31	0.26	0.34	1.25	1.1	3.06	3.36						0.42	0.76	0.75	0.8	1.08	0.46	2.66	2.58	1.94	1.68	9.83	1.66
	Gpc3	0.74	0.45	0.79	1.22	1.35	1.79	0.94	0.67	0.97	1.07						2.36	2.16	2	2.25	1.15	1.12	2.07	1.93	0.74	1.02	0	0
	Ngfb	0.7	0.66	0.94	1.17	1.22	1.52	0.76	0.8	1.07	1.16						2.13	1.77	1.83	1.59	1.82	2.35	0.63	0.56	0.7	0.67	1.04	1.32
	Mist1	0.23	0.58	1.51	1.15	1.14	1.39										2.26	1.42	2.72	3.4	2.29	1.84
	Aqp5	0.1	0.26	0.57	0.43	0.48	0.59	1.34	1.2	1.78	1.78	2.48					1.11	0.5	1.24	1.79	1.44	1.34	0.47	0.22	0.52	0.6	0.98	1	0.31	3.98	3.99
	Cldn10	0.32	0.65	0.77	1.07	1.04	0.83	0.98	0.84	1.15	1.76	1.57					1.31	0.91	1.51	1.78	0.99	1.8	0.81	0.49	0.86	1.1	0.64	1.41	0.78	1.52	2.09
	Lpo	0.28	0.22	0.6	0.83	0.72	0.41	0.9	0.87	1.54	3.06	1.55					0.98	0.78	1.34	1.68	0.64	1.53	0.4	0.54	0.95	0.94	0.74	1.1	0.28	0.93	0.69
	Krt19	0.33	0.46	0.73	0.61	0.66	0.8	1.23	0.98	1.18	1.55	2.46					0.58	0.7	0.96	0.95	0.82	1.04	0.9	0.92	1.2	1.08	1	1.51	0.86	1.64	1.55
Figure 6b) Quantification of immunoflourescence E15 DKO SMGs -Normalized to nuclei and WT
									WT											DKO
	SMA	1.28049	1.45952	0.911645	0.622425	1.22979	1.06302	0.924275	1.05913	1.17415	0.570401	0.971924	0.826026	0.907205	0.836392	1.05614	1.00183	0.893253	1.40662	1.14614	0.977654	0.869005	1.0784	1.15036	1.18532
	AQP5	1.25038	1.11312	0.841664	0.542851	0.891936	0.742137	0.922992	1.35956	1.18583	0.797434	1.10957	0.971786	1.27074	0.690095	0.636532	0.738139	1.59546	0.760103	0.944832	0.92272	0.932559	1.22872	1.2123	1.41264
	PLN	1.08199	1.2337	0.905167	0.830539	0.922724	0.795452	0.859495	0.960335	1.45809	0.81582	1.13027	0.924377	1.08203	0.75828	0.894644	0.736267	0.761269	0.991014	1.26602	1.2567	1.15567	1.22394	1.25426	1.07074
Figure 6c) Normalized Fold Change in gene expression in postnatal DKO SMGs compared to WT
							WT										DKO
	Hs3st3b1	1.25	0.85	0.71	1.17	0.64	0.78	0.99	1.61				0.04	0.03	0.04	0.02	0.01	0.06	0.02	0.03
	Hs3st1	0.72	1.13	0.86	0.87	0.68	1.03	0.6	0.5	1.52	1.52	1.57	0.56	0.69	0.73	0.78	1	0.79	1.27	1.18
	Fgfr1b	1.22	1.37	1.26	1.44	0.49	0.64	0.78	0.8				1.59	1.67	1.16	1.81	1.32	1.3	1.28	0.86
	Fgfr2b	1.44	0.85	0.96	1.31	0.57	0.67	0.76	1.44				1.26	1.6	1	1.22	0.9	0.92	1.35	0.76
	Etv4	0.8	1.69	1.1	1.57	0.69	0.78	0.52	0.84				2.38	2.4	1.16	0.83	1.73	1.6	1.11	1.21
	Etv5	1.1	1.43	0.85	1.1	0.87	1	0.66	1				1.42	1.29	1.48	0.74	1.17	1.23	0.95	1.49
	Fgf9	1.13	2.08	0.59	0.73	0.72	0.97	0.83	0.95				0.41	0.63	0.49	0.79	0.39	0.14	0.35	0.49
	Col4a1	1.17	0.73	0.92	1.48	0.63	0.77	0.96	1.34				1.67	1.55	0.9	1.26	1.58	1.41	1.29	0.76
	Col4a2	0.86	0.62	0.7	1.69	0.43	0.74	0.81	2.16				1.76	1.26	0.82	0.92	1.43	0.99	0.89	0.44
	Col18a1	0.59	1.56	1.24	1.64	0.67	0.71	0.59	1				0.73	0.47	0.63	0.43	0.86	0.57	0.48	0.83
	Lamb3	0.92	0.93	0.86	0.97	0.65	1.36	1.06	1.24				0.92	0.84	0.55	0.96	0.89	0.7	0.86	0.63
	Hspg2	1.18	0.88	0.97	1.19	0.61	1.22	0.86	1.08				1.34	1.19	0.84	1.37	1.22	0.82	1.29	0.68
	Acta2	1.05	1.32	1.41	0.86	0.84	0.81	0.71	0.63	1.1	1.25	1.02	0.58	0.62	0.65	0.77	1.38	1.28	1.33	1.3
	Cnn1	0.7	0.85	0.96	0.81	0.67	0.8	0.76	0.65	1.34	1.94	1.5	0.41	0.52	0.46	0.81	1.13	1.07	1.01	0.85
	Mylk	0.6	1.05	1.38	1.3	1.08	1.04	0.56	0.99				0.88	0.6	1.06	0.45	0.71	0.63	0.5	0.73
	Myh11	0.93	0.72	0.88	0.91	1.19	1.58	0.92	0.87				0.84	0.76	0.8	0.43	0.82	0.88	0.6	0.83
	Col9a2	0.47	2.53	1.11	1.01	0.45	0.71	0.71	1.01				1.48	1.17	0.61	1.39	1.63	1.51	1.29	0.7
	Ngfr	0.5	0.83	1.09	1.33	1.02	1.09	0.96	1.17				0.89	0.56	1.09	0.8	0.86	0.98	0.83	1.23
	Ngfb	1.31	0.99	1.01	1.02	0.82	0.78	0.99	1.08				0.29	0.26	0.85	0.54	0.89	0.75	0.5	0.88
	Ntf5	1.3	0.59	1.17	1.27	0.58	0.65	1.06	1.38				1.58	0.9	0.56	1.17	0.92	0.78	1.12	0.49
	Gpc3	0.94	1.37	1.23	1.51	0.61	0.95	0.74	0.65				1.63	1.7	1.53	1.85	1.63	1.48	1.82	2.04
	Tagln	1.1	1.3	1.22	0.89	0.7	0.76	0.97	1.04				0.91	1.14	0.92	1.14	1.06	0.89	0.92	0.75
	Postn	1.02	0.97	0.96	1.29	0.65	1.05	0.91	1.14				1.07	1.04	0.62	0.89	1.52	1.17	1.28	1.13
	Krt5	1.14	1.1	0.65	1.11								0.49	0.41	0.76	0.47
	Krt14	0.84	0.61	0.93	0.79	1.16	1.29	1.25	1.12				0.5	0.26	1.17	0.63	1	1.01	1.19	1.38
	Krt19	0.94	0.98	1.71	1.52	0.85	0.71	0.59	0.7				0.65	0.33	1.22	1.36	0.96	0.85	0.6	1.64
	Klkb21	0.91	1.02	0.79	0.87	0.92	0.97	1.26	1.26				0.93	0.97	0.72	0.88	0.52	0.51	0.76	0.85
	Klkb24	1.16	0.84	0.79	0.74	0.66	0.92	1.34	1.55				0.91	0.91	0.51	0.55	0.47	0.44	0.39	0.42
	Egf	1.09	0.91	1.2	1.03	0.84	1.15	0.58	1.2				0.92	1.28	0.74	0.94	0.85	0.61	1.92	1.75
	Aqp5	0.76	0.79	1.18	0.86	0.82	1.36	0.8	0.7	1.18	1.24	1.31	0.65	0.67	0.81	0.9	1.01	0.89	0.95	0.85
	Smgc	0.8	0.93	0.56	0.8	0.62	1.24	0.58	0.6	1.61	1.35	1.9	0.35	0.41	0.49	0.64	0.94	0.63	1.59	1.38
	Lpo	1.31	1.18	0.85	1.12	0.62	0.72	0.97	1.24				0.99	0.99	0.98	0.61	1.16	1.31	0.65	0.75
	Mmp14	0.91	1.34	1.44	1.32	0.57	0.82	0.85	0.75				1.37	1.46	1.34	1.58	1.04	0.94	1.49	1.28
	Mmp15	0.51	1.22	1.53	2.28	0.28	0.69	0.92	0.56				3.28	3.06	1.55	2.56	0.81	0.73	0.73	0.34
Figure 6d) Quantification of immunoflourescence postnatal DKO SMGs -Normalized to nuclei and WT
										WT															DKO
		SMA	1.22371	0.720914	1.11815	0.97385	1.00204	0.703543	1.66733	0.816011	1.42855	1.44368	0.736746	0.784356	0.663376	0.803525	0.914219	0.761417	0.716113	0.846832	0.551254	0.818946	1.12038	1.00454	1.42046	1.33075	0.5572	0.555397	0.417743	0.518201	0.66022	0.667718
		AQP5	1.54964	0.728187	0.816861	1.19577	1.72806	1.07432	1.41985	1.02552	0.708227	0.751905	1.33745	0.694269	0.658005	0.76868	0.543254	0.376268	0.638281	0.674671	0.236022	0.300903	0.365215	0.539956	0.395702	0.546177	0.267376	0.524178	0.40885	0.811698	0.579527	0.2917

## Sheet: Figure 7
Figure 7b) Normalized Fold change of FGFR binding to chemoenzymatically synthesized 12mer 3-O-HS
	FGF1:FGFR1b			FGF2:FGFR1b			FGF10:FGFR1b			FGF1:FGFR2b			FGF2:FGFR2b			FGF7:FGFR2b			FGF10:FGFR2b
Non-3-O HS	3st1 HS	3st3 HS	Non-3-O HS	3st1 HS	3st3 HS	Non-3-O HS	3st1 HS	3st3 HS	Non-3-O HS	3st1 HS	3st3 HS	Non-3-O HS	3st1 HS	3st3 HS	Non-3-O HS	3st1 HS	3st3 HS	Non-3-O HS	3st1 HS	3st3 HS
1	0.917056	0.97612	1	2.8449	0.18037	1	1.47212	0.462372	1	0.888919	0.768634	1	3.11747	0.448088	1	0.825441	0.710283	1	1.30014	0.747407
1	0.928758	1.17665	1	1.98923	0.330303	1	3.05782	1.0242	1	1.01337	1.01444	1	1.20547	1.02291	1	1.11604	1.15776	1	1.21811	0.781979
1	0.926701	0.927333	0.999999	3.78389	0.197381	1	2.61946	0.430051	1	1.23955	1.13026	1	1.38086	0.91599	1	1.18266	0.925095	0.999999	1.14837	0.711264
			1	3.07836	0.0979448	1	2.18737	1.04393				1	1.37244	0.780468				1	1.24143	0.692332
												1	1.18859	0.718863
												1	1.24035	0.9612
	FGF1:FGFR1b			FGF2:FGFR1b			FGF10:FGFR1b			FGF1:FGFR2b			FGF2:FGFR2b			FGF7:FGFR2b			FGF10:FGFR2b
																								1	Beads only
																								2	Non-3-O-HS
																								3	3ST1-HS
																								4	3ST3-HS
																								Arrows indicate the bands quantified and represented
Figure 7c) Normalized Fold change of morphogenic index (AU)
	Non 3-O HS	HS3ST1-HS	HS3ST3-HS
	1	2.22	3.28
	1	1.09	1.62
	1	1.31	1.72
	1	1.96	3.47
	1	1.14	1.5
	1	1.32	1.79
Figure 7d) Normalized Fold change in gene expression to respective non-3-O-HS for each experiment and Rps29
	Non-3-O-sulfated HS					HS3ST1-HS					HS3ST3-HS
Acta2	1	1	1	1	1	0.58	1.82	1.04	1.34	1.37	2.19	1.64	1.76	1.79	1.59
Cnn1	1	1	1	1		0.67	1.27	2	1.65		3.03	1.71	3.04	1.14
Myh11	1	1	1			0.33	2.33	2.65			0.38	2.64	1
Mylk	1	1	1			0.87	0.8	0.35			0.66	0.75	0.75
Hs3st3b1	1	1	1			2.65	0.9	1.86			2.09	0.98	2.83
Hs3st3a1	1	1	1	1		4.28	2.56	2.06	2.29		3.4	2.02	2.23	1.36
Etv4	1	1	1	1	1	3.03	2.63	3.58	1.09	0.54	3.64	1.93	1.55	1.54	1.5
Etv5	1	1	1	1	1	2.85	5.91	0.96	3.21	4.77	1.9	2.83	1.35	3.9	6.4
Aqp5	1	1	1	1		4.77	2.29	2.74	2.16		6.4	4.37	3.71	1.5
Krt19	1	1	1	1	1	0.37	0.55	0.31	0.63	0.51	0.37	0.61	0.31	0.19	0.3
Col4a1	1	1	1	1		1.53	0.89	1.5	0.99		0.81	0.71	1.26	0.76
Col4a2	1	1	1	1		2.98	0.82	1.74	0.62		1.01	0.46	0.99	0.49
Lamb2	1	1	1	1	1	1.12	1	1.55	0.77	1.32	0.98	0.93	1.56	0.81	1.9
Lamb3	1	1	1	1	1	0.65	0.75	0.57	0.64	0.9	0.45	0.62	0.51	0.46	1.17
Col18a1	1	1	1	1	1	1.32	3.91	7.79	1.43	5.99	1.61	1.87	3.47	3.12	6.02
Hspg2	1	1	1	1		0.65	0.9	0.8	0.64		0.7	0.82	0.84	0.55
Mmp15	1	1	1	1	1	0.78	1.44	1.21	0.93	1.62	0.51	1.01	0.95	1.36	2.23

## Sheet: Supplementary Figure 1
Figure 1d) The molar percentage (%) of each disaccharide in the SMG samples
	WT-1			Hs3st1 KO			Hs3st3a1 KO			Hs3st3b1 KO
	Exp1	Exp2	Exp3	Exp1	Exp2	Exp3	Exp1	Exp2	Exp3	Exp1	Exp2	Exp3
△UA-GlcNAc	50.9	48	54.9	52.2	49.4	49.3	50.7	54.7	55.6	55.5	51.5	47.8
△UA2S-GlcNAc	0.3	0.5	0.6	0.4	0.5	0.6	0.2	0.6	0.6	0.4	0.6	0.5
△UA-GlcNAc6S	13.7	16.4	10.9	11.9	14.6	13.2	13.3	12.1	11.7	11.3	12.8	15.3
△UA2S-GlcNAc6S	0	0	0	0	0	0	0	0	0	0	0	0
△UA-GlcNS	8.4	15.1	17.8	8	16.1	17.1	5.1	16.3	17	7.2	17.1	15.6
△UA2S-GlcNS	3.6	3.5	4.5	3.8	3.9	4	2.9	4.9	5	3.9	4.5	3.9
△UA-GlcNS6S	15.1	13	7.9	14.1	11.7	11.1	17.7	8.5	8.3	12.8	9.6	13
△UA2S-GlcNS6S	2.6	2.9	2.6	4.7	3.3	3.7	6.2	2.5	2.2	5.9	3	3.4
Figure 1e) The molar percentage (%) of each tetrasaccharide in the SMG samples
	WT-1			Hs3st1 KO			Hs3st3a1 KO			Hs3st3b1 KO
	Exp1	Exp2	Exp3	Exp1	Exp2	Exp3	Exp1	Exp2	Exp3	Exp1	Exp2	Exp3
△UA-GlcNAc6S-GlcA-GlcNS3S6S	0.5	0.133	0.113	0	0.001	0.003	0.4	0.141	0.108	0.6	0.222	0.133
△UA-GlcNS6S-GlcA-GlcNS3S6S	0.4	0.146	0.188	0.3	0.19	0.14	0.1	0.084	0.095	0.1	0.112	0.06
△UA-GlcNS6S-IdoA2S-GlcNS3S6S	1.3	0.035	0.051	2	0.033	0.009	0	0	0	0	0.01	0.003
△UA-GlcNS-IdoA2S-GlcNS3S	3.1	0.478	0.527	2.6	0.676	0.453	3.3	0.204	0.222	2.3	0.169	0.115
△UA2S-GlcNS-IdoA2S-GlcNS3S	0	0.067	0.117	0	0.099	0.137	0	0.08	0.073	0	0.077	0.052
Figure 1f) The molar percentage (%) of each disaccharide and tetrasaccharide in the SMG samples from male and female mice
	Female						Male
	F-WT-1	F-WT-2	F-WT-3	F-DKO-1	F-DKO-2	F-DKO-3	M-WT-1	M-WT-2	M-WT-3	M-DKO-1	M-DKO-2	M-DKO-3
△UA-GlcNAc	47.4371	48.9769	48.2848	47.0325	49.3263	47.8997	35.5398	36.3327	41.758	42.8871	39.8048	48.1024
△UA2S-GlcNAc	0.768406	0.792695	0.886751	0.593908	0.630699	0.687893	0.561576	0.45218	0.617137	0.608399	0.729682	0.774245
△UA-GlcNAc6S	11.0244	10.1541	9.73406	12.1627	11.3413	11.8715	21.211	21.0061	14.545	15.5098	17.5462	12.3414
△UA2S-GlcNAc6S	0.132181	0.204782	0.235328	0.144844	0.142569	0.13571	0.0993935	0.076846	0.105894	0.089333	0.095986	0.0959252
△UA-GlcNS	25.1131	24.4091	24.5429	22.0616	22.8437	24.4863	19.6662	18.013	24.7364	22.9922	21.3337	22.8799
△UA2S-GlcNS	6.50909	6.12586	6.06682	6.55816	6.37679	6.58826	4.19983	3.94528	5.71719	5.95469	5.55409	6.17401
△UA-GlcNS6S	6.72456	7.47795	7.90299	8.58237	7.28862	7.07509	16.8515	17.5591	10.1095	10.6051	13.4682	8.28656
△UA2S-GlcNS6S	1.01557	1.22139	1.57633	2.39994	1.92439	1.10971	1.34516	2.0385	1.19315	1.10201	1.28322	1.1971
△UA-GlcNAc6S-GlcA-GlcNS3S6S	0.117327	0.0928792	0.0946105	0.140735	0.108696	0.130447	0.086247	0.0804583	0.0929919	0.126225	0.097902	0.0751709
△UA-GlcNS6S-GlcA-GlcNS3S6S	0.265651	0.0404593	0.186422	0.0156203	0.0319859	0.045669	0.0341711	0.0254854	0.0767986	0.0525023	0.0359356	0.0180188
△UA-GlcNS6S-IdoA2S-GlcNS3S6S	0.0105433	0.0103205	0.00992883	0	0	0	0.00352178	0.00467192	0.0123329	0	0	0
△UA-GlcNS-IdoA2S-GlcNS3S	0.851237	0.49429	0.485702	0.359261	0.0154783	0.0159835	0.426008	0.468901	1.00096	0.0108117	0.00379545	0.0246051
△UA2S-GlcNS-IdoA2S-GlcNS3S	0.0404061	0.0274166	0.0334158	0.00275218	0.00848703	0.00358715	0.0183168	0.0136545	0.0190291	0.00462671	0.0116436	0.00198111

## Sheet: Supplementary Figure 3
Supplementary Figure 3a) Normalized fold change in LACE binding normalized to nuclei and WT in female SMGs
	LACE (FGF10/FGFR2b-Fc)		COLIV		ECAD
	WT	DKO	WT	DKO	WT	DKO
	0.809753	1.39146	0.97412	1.1251	1.20756	1.03251
	0.74792	1.22506	0.788219	1.2609	0.789809	1.54222
	1.26074	1.20474	1.18427	1.37954	0.994853	1.43107
	1.41549	1.25026	1.17423	1.16396	1.28911	0.934302
	0.766098	1.64661	0.879165	1.16879	0.718671	0.969282
Supplementary Figure 3e) Normalized fold change in LACE binding normalized to nuclei and WT in male SMGs
		WT			DKO
FGFR2b-FGF7	1.09831	0.954189	0.947505	3.21297	3.10042	2.73111
FGFR1b-FGF1	1.20453	0.930822	0.864645	1.36019	0.975188	0.909722
FGFR2b-FGF1	1.09022	0.891541	1.01824	1.69151	1.92722	1.96636

## Sheet: Supplementary Figure 4
Supplementary Figure 4a) Western blots showing phospho-Erk in total lysate of female DKO SMGs compared to WT
															Normalized fold change in phospho-ERK to total ERK to WT and total ERK
															WT	DKO
															1.13354	0.955121
															0.96444	0.878682
															0.554154	0.885211
															1.34786	1.19959
																1.95169
															0.915035	0.922585
															1.16773	1.00408
															0.917235	0.906279
																0.599864
Supplementary Figure 4b) Normalized fold change in pERK in adult SMGs
	pERK/DAPI in acini		pERK/DAPI in ducts
	WT	DKO	WT	DKO
	0.933858	2.41848	1.06908	1.15371
	1.46874	1.22771	1.48544	0.639005
	0.933858	1.77508	1.05644	1.23943
	0.78863	1.13427	0.628879	0.983187
	0.992569	1.67792	0.683103	1.05915
	0.933858	1.26795	1.01972	1.09492
	1.18667	3.16689	1.13199	1.34753
	0.933858	2.2386	1.06908	0.820253
	0.82796	1.10435	0.856261	0.568734
		0.789924		0.538509
Supplementary Figure 4c) Normalized total saliva flow in female mice expressed as percentage
	WT	DKO
	94.27	18.2
	76.44	91.54
	130.85	65.15
	82.81	112.47
	63.7	114.29
	129.03	40.22
	112.84	102.83
	174.53	89
	146.14	126.49
	69.34	128.49
	66.43	27.3
	115.57	57.15
	90.63	91.73
	63.33	56.05
	84.08	125.76
Supplementary Figure 4d- full images of SDS-polyacrylamide gels stained with Coomassie Blue showing bands from saliva samples of male and female WT and DKO mice
Supplementary Figure 4e) Protein concentration in saliva expressed as ug/mL
	Male		Female
	WT	DKO	WT	DKO
	604.267	870.933	134.67	534.67
	1646.93	1790.93	649.67	283
	1041.6	857.6	484.67	611.33
	793.6	985.6	598	519.67
	713.6	636.267	524.67	716.33
	1692.27	638.933	673	861.33
	422.933	534.933	693	139.67
	652.267	1500.27	239.67	81.33
	1489.6	1268.27	73	199.67
	497.6	926.933		458
		572.267		629.67
		606.933		621.33
				573
				581.33
				266.33
				179.67
				518
				386.33

[truncated: 2 more sheets: Supplementary Figure 5, Supplementary Figure 6]
